# Supplementary material for: (1R,3S)-1,1′-(1,3-Dihydro-2-benzofuran-1,3-diyl)bis(1,3-dimethyl­urea)
Source: Acta Crystallogr Sect E Struct Rep Online. 2008 Dec 6;65(Pt 1):o42–3. doi: 10.1107/S1600536808040828 (PMC2967959; doi:10.1107/S1600536808040828)
Supplement: Supplementary file 2 [file e-65-00o42-Isup2.hkl]

#
# h,k,l, Fc-squared, Fo-squared, sigma(Fo-squared) and status flag
#
data_I
_shelx_title ' BM48abs in Pbca'
_shelx_refln_list_code          4
_shelx_F_calc_maximum      326.42
_exptl_crystal_F_000      1248.00
_reflns_d_resolution_high  0.7673
 
loop_
 _symmetry_equiv_pos_as_xyz
 'x, y, z'
 '-x+1/2, -y, z+1/2'
 '-x, y+1/2, -z+1/2'
 'x+1/2, -y+1/2, -z'
 '-x, -y, -z'
 'x-1/2, y, -z-1/2'
 'x, -y-1/2, z-1/2'
 '-x-1/2, y-1/2, z'
 
_cell_length_a    14.6322
_cell_length_b     9.1014
_cell_length_c    21.2307
_cell_angle_alpha  90.000
_cell_angle_beta   90.000
_cell_angle_gamma  90.000
 
_shelx_F_squared_multiplier     1.000
 
loop_
 _refln_index_h
 _refln_index_k
 _refln_index_l
 _refln_F_squared_calc
 _refln_F_squared_meas
 _refln_F_squared_sigma
 _refln_observed_status
   2   0   0      789.70       12.04      2.19 o
   4   0   0    63390.34    64309.00    829.62 o
   6   0   0     2061.25     2172.71     44.50 o
   8   0   0     7081.07     7498.70    132.35 o
  10   0   0     1955.69     2038.18     46.69 o
  12   0   0     2680.75     2528.63     86.48 o
  14   0   0       46.57       70.06     16.42 o
  16   0   0     3717.30     3883.80    130.26 o
  18   0   0       24.17       31.74     16.42 o
   2   1   0     8330.53     6546.91    347.55 o
   4   1   0     3965.84     4022.97     44.12 o
   6   1   0      827.36     1029.18     15.80 o
   8   1   0      256.07      252.46      7.83 o
  10   1   0      556.20      591.33     13.56 o
  12   1   0        9.73       11.61      4.35 o
  14   1   0      790.30      769.58     31.74 o
  16   1   0       81.65       89.46     15.08 o
  18   1   0      296.58      249.06     26.82 o
   0   2   0     6508.73     7135.87     98.99 o
   2   2   0      886.88      815.57      9.04 o
   4   2   0     1480.13     1560.30     19.97 o
   6   2   0     3065.26     3081.89     36.95 o
   8   2   0      336.94      357.80     10.96 o
  10   2   0      204.18      255.67      9.08 o
  12   2   0     1717.13     1856.45     29.96 o
  14   2   0      142.46      156.22     13.27 o
  16   2   0       63.07       71.43     13.40 o
  18   2   0       45.58       41.05     13.16 o
   2   3   0      453.21      469.01      9.30 o
   4   3   0     1836.20     1960.35     22.18 o
   6   3   0      495.08      671.55     15.18 o
   8   3   0     4632.96     4969.84     53.20 o
  10   3   0       12.96       10.53      3.27 o
  12   3   0      356.61      363.44     11.75 o
  14   3   0       32.43       30.84      8.04 o
  16   3   0      110.76      147.34     16.41 o
  18   3   0        2.93        0.14      9.19 o
   0   4   0    36929.86    42325.38    558.29 o
   2   4   0     3431.41     3371.54     39.17 o
   4   4   0      527.16      551.05      9.01 o
   6   4   0        0.03       -1.91      1.91 o
   8   4   0      500.15      568.18     11.73 o
  10   4   0     1243.26     1354.83     27.20 o
  12   4   0       58.78       54.54      5.61 o
  14   4   0       33.32       14.45      6.20 o
  16   4   0      246.82      227.90     16.85 o
   2   5   0     2365.23     2191.55     28.02 o
   4   5   0      102.88       71.57      3.35 o
   6   5   0      164.22      207.94      7.08 o
   8   5   0     1923.36     1832.12     25.03 o
  10   5   0        0.00       -1.42      3.16 o
  12   5   0      299.91      296.22     11.59 o
  14   5   0      947.75     1037.66     25.17 o
  16   5   0       14.49        8.32      9.47 o
   0   6   0      453.48      621.52     24.63 o
   2   6   0     1079.61     1230.59     30.91 o
   4   6   0     5775.70     6153.33     89.43 o
   6   6   0      968.49     1050.26     17.49 o
   8   6   0      178.07      159.11      7.65 o
  10   6   0       35.78       48.12      6.11 o
  12   6   0       21.76       22.36      5.97 o
  14   6   0      266.06      306.13     14.92 o
  16   6   0       80.82       66.64     13.93 o
   2   7   0      823.12      757.03     28.64 o
   4   7   0      294.05      306.10     10.73 o
   6   7   0        8.95       15.37      5.20 o
   8   7   0      390.93      388.89     15.67 o
  10   7   0       26.02       22.81      7.04 o
  12   7   0      482.69      500.24     27.09 o
  14   7   0      516.02      532.26     35.58 o
   0   8   0     2836.79     2655.61     91.95 o
   2   8   0     1460.65     1423.04     61.30 o
   4   8   0      331.18      332.91     14.78 o
   6   8   0       55.60       72.58     10.40 o
   8   8   0      496.49      534.90     36.73 o
  10   8   0      460.51      484.47     21.82 o
  12   8   0       26.64       17.51      9.29 o
  14   8   0       46.96       45.98     16.42 o
   2   9   0      296.74      278.04     29.56 o
   4   9   0     1491.61     1518.33     36.46 o
   6   9   0      201.86      178.84     24.08 o
   8   9   0        7.59       14.23      7.29 o
  10   9   0      481.18      510.73     24.98 o
  12   9   0      929.67      987.15     37.34 o
   2  10   0      747.95      707.14     45.98 o
   4  10   0     1416.77     1404.43     41.60 o
   6  10   0       34.92       24.28      7.60 o
   8  10   0        0.45       10.73      8.76 o
  10  10   0      201.01      192.23     18.61 o
   4  11   0      415.20      395.64     17.52 o
   6  11   0       70.40       78.73     20.80 o
   1   1   1     1908.93        1.06      0.63 o
   2   1   1    14793.15    13151.53    300.86 o
   3   1   1    15735.54    16930.25    106.67 o
   4   1   1      426.57      419.75      5.25 o
   5   1   1     4942.39     5137.80     41.60 o
   6   1   1      656.19      571.09      7.68 o
   7   1   1      600.08      746.38      9.63 o
   8   1   1      961.95     1094.03     12.75 o
   9   1   1      420.42      454.73      6.71 o
  10   1   1      649.44      704.41      9.92 o
  11   1   1      985.49      994.83     14.23 o
  12   1   1      531.91      549.50     12.44 o
  13   1   1       61.66       53.87      6.41 o
  14   1   1        5.39       18.30      6.60 o
  15   1   1       12.97       14.85      5.18 o
  16   1   1       12.56       26.11      7.37 o
  17   1   1       13.19        8.85      9.16 o
  18   1   1      403.51      458.86     20.92 o
   0   2   1   106551.22   105940.27    994.28 o
   1   2   1      239.66      144.34      2.12 o
   2   2   1     6488.94     7046.44     42.33 o
   3   2   1    11786.01    11945.72     78.93 o
   4   2   1     4720.57     4828.99     33.87 o
   5   2   1     2704.36     2941.78     22.27 o
   6   2   1     1372.94     1401.60     13.50 o
   7   2   1      463.04      476.69      7.15 o
   8   2   1      424.02      508.24      8.20 o
   9   2   1      497.21      469.94      8.31 o
  10   2   1      257.29      295.99      6.98 o
  11   2   1       41.97       49.35      3.56 o
  12   2   1      369.77      345.98      7.75 o
  13   2   1      502.84      484.74     13.77 o
  14   2   1      214.80      163.14      9.48 o
  15   2   1      208.23      209.78     12.01 o
  16   2   1      216.37      243.64     13.28 o
  17   2   1       30.02       28.04      7.74 o
  18   2   1       87.94       79.98     11.04 o
   1   3   1     3347.42     3351.35     26.68 o
   2   3   1    24096.46    25076.16    165.05 o
   3   3   1       25.12       25.94      1.32 o
   4   3   1       51.37       51.15      2.00 o
   5   3   1      411.24      391.70      7.17 o
   6   3   1     2212.61     2413.89     19.60 o
   7   3   1      550.72      654.11      8.08 o
   8   3   1      113.05      134.96      6.13 o
   9   3   1     3403.92     3524.64     30.23 o
  10   3   1      388.21      390.01      7.66 o
  11   3   1       12.61       14.79      2.78 o
  12   3   1        3.39        2.28      2.47 o
  13   3   1      434.60      441.01      9.92 o
  14   3   1      676.80      713.58     17.57 o
  15   3   1      114.57      113.00      8.85 o
  16   3   1       47.77       46.94      7.41 o
  17   3   1      277.68      268.16     14.53 o
  18   3   1       63.47       79.14     11.09 o
   0   4   1     4426.03     4407.12     64.32 o
   1   4   1     1573.46     1819.48     16.63 o
   2   4   1      579.83      707.71      7.47 o
   3   4   1     1359.12     1471.67     12.38 o
   4   4   1      285.48      342.16      4.48 o
   5   4   1      386.81      364.15      5.48 o
   6   4   1      510.77      484.97      6.82 o
   7   4   1      440.13      454.59      6.98 o
   8   4   1      165.69      146.04      4.40 o
   9   4   1      470.56      488.28      8.05 o
  10   4   1       18.83       16.42      2.75 o
  11   4   1      319.96      302.90      7.00 o
  12   4   1       81.10       83.86      4.55 o
  13   4   1      542.41      605.11     13.71 o
  14   4   1        0.72       -3.47      3.74 o
  15   4   1        2.12       -1.30      4.39 o
  16   4   1       21.11       28.92      6.24 o
  17   4   1      145.93      150.49     14.94 o
   1   5   1      930.40     1003.61     12.52 o
   2   5   1     1097.39     1272.60     13.56 o
   3   5   1      109.96      123.98      3.39 o
   4   5   1        0.00        0.59      1.28 o
   5   5   1      283.55      289.66      4.88 o
   6   5   1       99.87      105.49      3.21 o
   7   5   1      107.52      114.09      4.51 o
   8   5   1        3.32       -0.65      1.96 o
   9   5   1        2.44        3.72      2.19 o
  10   5   1      332.51      365.41      7.51 o
  11   5   1       45.39       53.80      4.11 o
  12   5   1      707.74      704.75     11.33 o
  13   5   1      235.16      252.48      7.73 o
  14   5   1      297.63      282.59     10.00 o
  15   5   1       13.87       21.82      6.18 o
  16   5   1      129.03      143.98     12.77 o
  17   5   1        5.05       -3.06      6.50 o
   0   6   1     5533.79     6463.28     82.93 o
   1   6   1      257.62      268.42      5.95 o
   2   6   1      304.01      300.57      6.74 o
   3   6   1      761.22      860.38     12.97 o
   4   6   1      235.41      215.59      5.38 o
   5   6   1     2638.03     2704.98     25.66 o
   6   6   1     2599.62     2673.02     24.50 o
   7   6   1       39.74       38.69      3.18 o
   8   6   1      142.41      156.02      5.21 o
   9   6   1       91.82      112.89      5.08 o
  10   6   1     3450.22     3611.22     34.29 o
  11   6   1       26.32       26.44      3.77 o
  12   6   1       70.79       71.35      5.11 o
  13   6   1      329.01      300.13      9.00 o
  14   6   1      121.06      132.65      9.84 o
  15   6   1     1141.11     1218.87     26.78 o
  16   6   1       47.54       28.12      7.87 o
   1   7   1      223.74      241.75     11.62 o
   2   7   1      814.95      926.68     22.30 o
   3   7   1        0.65        5.32      5.71 o
   4   7   1      905.89      925.08     15.61 o
   5   7   1      166.48      167.21      6.56 o
   6   7   1      750.57      718.13     14.05 o
   7   7   1      183.18      172.32      7.48 o
   8   7   1     1661.59     1651.18     25.32 o
   9   7   1     1274.48     1296.17     22.32 o
  10   7   1       13.98       23.31      4.32 o
  11   7   1      246.17      264.41     12.09 o
  12   7   1        6.46        7.10      4.45 o
  13   7   1       67.82      102.69      8.04 o
  14   7   1      102.35      102.70     10.34 o
  15   7   1       49.17       20.80     15.87 o
   0   8   1     1304.78     1128.58     52.54 o
   1   8   1       92.81      112.69     10.94 o
   2   8   1      896.54      886.13     26.95 o
   3   8   1      368.11      322.81     16.85 o
   4   8   1     2992.44     2944.69     38.43 o
   5   8   1       81.97       96.98      6.09 o
   6   8   1       91.85       92.22      6.59 o
   7   8   1      597.36      579.94     14.43 o
   8   8   1      173.53      165.23      8.81 o
   9   8   1     1644.72     1707.83     29.64 o
  10   8   1        4.38        6.79      4.81 o
  11   8   1        0.59       -4.32      4.32 o
  12   8   1       12.80        7.28      5.54 o
  13   8   1       77.56       74.59      8.58 o
  14   8   1      166.09      203.41     16.03 o
   1   9   1       90.17       95.23     19.70 o
   2   9   1      822.48      721.99     31.34 o
   3   9   1     1732.71     1686.19     51.47 o
   4   9   1       99.13       97.85      5.92 o
   5   9   1       16.25       16.32      4.08 o
   6   9   1       20.73       21.13      4.51 o
   7   9   1      456.63      433.28     13.10 o
   8   9   1      253.12      237.40     10.64 o
   9   9   1      304.09      341.95     13.02 o
  10   9   1      450.09      476.61     15.70 o
  11   9   1      220.37      201.93     12.45 o
  12   9   1       81.37       95.78     16.91 o
   1  10   1       60.11       67.87     18.61 o
   2  10   1       34.98        8.76     13.14 o
   3  10   1       84.91       92.85     29.01 o
   4  10   1        5.00        7.64      3.77 o
   5  10   1      143.53      175.48     18.17 o
   6  10   1       75.95       68.62      6.89 o
   7  10   1       78.38       72.76      7.21 o
   8  10   1      230.70      208.39     11.19 o
   9  10   1       36.30       25.82      6.37 o
  10  10   1       78.51       71.56      9.16 o
   3  11   1      293.41      291.31     20.93 o
   4  11   1      217.93      180.81     11.65 o
   5  11   1       53.18       50.87      6.61 o
   6  11   1      140.20      122.20      8.76 o
   7  11   1       25.33       16.38      5.83 o
   0   0   2    15345.43        0.52      0.77 o
   1   0   2      519.46        0.66      0.49 o
   3   0   2     5888.99     6031.99     63.00 o
   4   0   2      832.71      841.64     13.75 o
   5   0   2    33896.73    35858.62    359.44 o
   6   0   2       32.09       28.44      2.96 o
   7   0   2     2095.80     2303.72     29.01 o
   8   0   2     1454.18     1490.75     21.55 o
   9   0   2     1297.20     1312.18     22.93 o
  10   0   2     1492.94     1497.47     25.82 o
  11   0   2      395.44      375.85     15.77 o
  12   0   2      457.53      417.72     22.29 o
  13   0   2     1380.55     1426.20     35.38 o
  14   0   2      102.50       85.67     10.44 o
  15   0   2     5162.55     5077.61    109.52 o
  16   0   2        0.34        5.09      9.30 o
  17   0   2      826.28      834.15     37.15 o
  18   0   2       91.90       88.70     15.74 o
   1   1   2      262.49      130.07      4.45 o
   2   1   2     1429.40     1404.61     10.57 o
   3   1   2    20589.23    20252.63    130.62 o
   4   1   2     1366.45     1374.32     11.41 o
   5   1   2     1294.02     1316.08     12.07 o
   6   1   2      759.51      889.63      9.62 o
   7   1   2     7314.34     7853.12     60.12 o
   8   1   2      695.60      646.09      9.71 o
   9   1   2     1001.46      988.56     13.35 o
  10   1   2      204.38      234.28      6.51 o
  11   1   2      101.30       97.02      5.25 o
  12   1   2     1475.33     1455.20     23.89 o
  13   1   2      406.53      380.41     14.73 o
  14   1   2      344.64      337.78     13.79 o
  15   1   2       25.61       34.13      6.30 o
  16   1   2      389.60      397.30     18.27 o
  17   1   2       52.45       54.73      9.36 o
  18   1   2      143.17      140.25     17.70 o
   0   2   2     2199.99     2208.01     31.75 o
   1   2   2        3.03        9.93      1.17 o
   2   2   2     1045.58     1042.20      8.68 o
   3   2   2       28.12       43.55      2.61 o
   4   2   2     1965.44     1960.01     16.98 o
   5   2   2        1.52        1.18      1.31 o
   6   2   2     6729.71     7140.51     51.72 o
   7   2   2     8233.67     8726.39     62.92 o
   8   2   2      465.40      516.93      7.78 o
   9   2   2     4553.64     4858.98     38.90 o
  10   2   2     1000.61     1087.87     13.16 o
  11   2   2       94.20       67.76      3.86 o
  12   2   2      603.17      593.04     11.32 o
  13   2   2       19.66       28.45      4.83 o
  14   2   2      247.18      264.84     12.31 o
  15   2   2      149.54      140.09     13.58 o
  16   2   2       27.94       24.73     12.54 o
  17   2   2       52.04       57.90      8.32 o
  18   2   2        2.45        8.66      7.08 o
   1   3   2      452.77      459.27      5.24 o
   2   3   2     2708.80     2880.60     21.04 o
   3   3   2     1180.33     1331.15     10.67 o
   4   3   2      231.45      282.70      4.17 o
   5   3   2       27.82       14.80      1.62 o
   6   3   2        0.27        0.77      1.31 o
   7   3   2      256.95      260.80      4.89 o
   8   3   2      384.44      442.97      6.93 o
   9   3   2        0.30        1.10      2.02 o
  10   3   2       48.49       42.98      3.35 o
  11   3   2       33.17       35.18      3.34 o
  12   3   2      231.15      236.93      6.76 o
  13   3   2       62.04       40.60      4.48 o
  14   3   2      346.27      336.21     12.64 o
  15   3   2       14.37       13.44      5.43 o
  16   3   2        0.55        3.79      5.17 o
  17   3   2      149.91      147.42     11.86 o
  18   3   2       12.46        3.19      6.55 o
   0   4   2       18.53        2.84      4.28 o
   1   4   2     1621.48     1598.93     16.67 o
   2   4   2     1506.64     1709.79     16.38 o
   3   4   2     1251.97     1432.49     11.92 o
   4   4   2      890.73      911.77      8.53 o
   5   4   2     1584.01     1758.60     15.33 o
   6   4   2      887.53      948.09     10.67 o
   7   4   2        3.21        9.50      2.04 o
   8   4   2        5.26        4.99      2.04 o
   9   4   2      298.77      339.24      6.99 o
  10   4   2      290.52      244.08      6.43 o
  11   4   2        3.12        2.56      2.39 o
  12   4   2       55.34       49.73      3.95 o
  13   4   2      160.13      154.11      6.29 o
  14   4   2       11.67        2.71      3.72 o
  15   4   2      142.67      131.90      9.30 o
  16   4   2      231.88      230.27     13.09 o
  17   4   2       14.03        1.97      5.85 o
   1   5   2      360.54      353.55      6.21 o
   2   5   2     4633.01     4709.40     42.85 o
   3   5   2    10869.18    12226.30     95.75 o
   4   5   2       88.96       76.58      3.80 o
   5   5   2      603.44      627.58      7.10 o
   6   5   2      619.05      636.41      7.65 o
   7   5   2     1046.22     1097.08     12.12 o
   8   5   2     1007.17      993.98     11.81 o
   9   5   2      214.52      224.66      5.82 o
  10   5   2      167.52      159.76      5.72 o
  11   5   2      186.95      176.83      5.79 o
  12   5   2      416.20      409.69      8.64 o
  13   5   2       85.43       90.67      6.10 o
  14   5   2      114.04      130.06      7.94 o
  15   5   2      213.56      261.42     13.19 o
  16   5   2      556.09      614.86     21.59 o
  17   5   2        4.71       19.39      8.80 o
   0   6   2       63.99      104.47      6.71 o
   1   6   2       22.95       28.48      3.45 o
   2   6   2      521.37      571.35      9.34 o
   3   6   2      712.23      740.97     11.81 o
   4   6   2      133.62      143.53      4.54 o
   5   6   2       31.05       36.45      2.79 o
   6   6   2     1824.06     1868.73     18.60 o
   7   6   2      992.50      994.67     12.64 o
   8   6   2       13.36       10.58      2.56 o
   9   6   2     2394.69     2534.22     25.66 o
  10   6   2      188.90      215.82      6.82 o
  11   6   2        2.50        4.29      3.04 o
  12   6   2       66.19       56.63      5.06 o
  13   6   2       72.74       72.15      6.03 o
  14   6   2       78.18       71.56      6.43 o
  15   6   2        4.77       16.01      8.25 o
  16   6   2        6.38        5.93      6.98 o
   1   7   2       18.06       24.18      4.84 o
   2   7   2     1060.84     1038.06     23.94 o
   3   7   2       82.78      101.09      8.59 o
   4   7   2       19.83       20.33      3.03 o
   5   7   2      576.91      558.31     12.35 o
   6   7   2       88.34       83.88      5.73 o
   7   7   2      263.67      234.65      9.24 o
   8   7   2        0.12        2.60      3.11 o
   9   7   2      199.08      204.11     11.42 o
  10   7   2     1480.76     1526.83     25.05 o
  11   7   2        5.25        7.08      4.18 o
  12   7   2        0.00        3.90      4.15 o
  13   7   2       83.54       84.10      8.32 o
  14   7   2      211.75      213.57     11.83 o
  15   7   2       69.29       77.69     11.08 o
   0   8   2      109.55      140.11     20.80 o
   1   8   2      666.91      605.25     21.90 o
   2   8   2       40.16       36.20      6.57 o
   3   8   2       16.86        5.04      6.35 o
   4   8   2      156.49      173.11      6.58 o
   5   8   2       18.28       16.99      3.59 o
   6   8   2      349.11      354.23     12.98 o
   7   8   2       18.24       24.28      6.59 o
   8   8   2       10.53       13.75      4.42 o
   9   8   2      637.77      642.00     16.91 o
  10   8   2       17.97       18.06      5.45 o
  11   8   2        0.37        2.90      4.75 o
  12   8   2        9.93        6.83      5.44 o
  13   8   2       76.40       75.23     10.59 o
  14   8   2        1.74       -2.19     13.14 o
   1   9   2        0.04       -2.60      6.05 o
   2   9   2       10.79        6.57     12.04 o
   3   9   2      108.98      106.81     12.42 o
   4   9   2        6.77        8.75      3.17 o
   5   9   2     1088.13     1078.54     19.94 o
   6   9   2      119.10      113.49      7.96 o
   7   9   2      106.92       93.06      7.14 o
   8   9   2        6.99        5.94      4.49 o
   9   9   2       93.55       83.89      7.80 o
  10   9   2      171.71      148.67      9.93 o
  11   9   2       38.98       46.79      7.51 o
  12   9   2        7.57        6.84      6.63 o
   0  10   2       24.51       30.65     15.33 o
   1  10   2        5.91        6.57     12.04 o
   2  10   2        4.94        7.66     12.04 o
   3  10   2      475.77      475.35     18.28 o
   4  10   2      920.93      930.32     20.39 o
   5  10   2      111.04      107.87      7.25 o
   6  10   2       16.21       12.78      4.88 o
   7  10   2      502.21      547.60     23.86 o
   8  10   2       60.61       57.34      7.68 o
   9  10   2       21.10       17.15      6.05 o
  10  10   2       16.01       15.12      6.66 o
   1  11   2       29.32       38.31     16.42 o
   2  11   2       33.33       28.46     15.33 o
   3  11   2       62.47       44.44      6.04 o
   4  11   2        3.73        3.99      4.61 o
   5  11   2        7.48        1.49      4.66 o
   6  11   2       40.90       37.04      6.76 o
   7  11   2      175.10      176.24     18.61 o
   1   1   3      107.44       98.62      1.76 o
   2   1   3      259.93      238.80      3.48 o
   3   1   3     6220.50     6452.22     45.17 o
   4   1   3     3135.32     3308.69     26.02 o
   5   1   3     1369.97     1397.74     14.08 o
   6   1   3     5531.81     5978.74     51.86 o
   7   1   3     7857.99     8609.74     73.09 o
   8   1   3      710.66      773.48     11.31 o
   9   1   3     2696.84     2975.47     32.84 o
  10   1   3        2.23        2.87      2.48 o
  11   1   3      527.52      599.91     12.72 o
  12   1   3      817.63      854.07     17.79 o
  13   1   3     1109.87     1055.83     20.76 o
  14   1   3     3415.63     3373.80     50.22 o
  15   1   3        5.01       -3.73      4.37 o
  16   1   3      327.04      329.22     14.95 o
  17   1   3        5.37        0.16      5.52 o
  18   1   3      486.64      562.85     30.71 o
   0   2   3     2723.91     2265.39     40.25 o
   1   2   3    28036.34    28705.06    244.42 o
   2   2   3      723.26      701.56      6.81 o
   3   2   3     2980.98     2879.31     20.72 o
   4   2   3     1014.54     1062.54      9.43 o
   5   2   3      129.39      176.81      3.70 o
   6   2   3     2106.79     2310.50     19.54 o
   7   2   3     2422.18     2425.06     20.02 o
   8   2   3      443.67      434.22      7.05 o
   9   2   3      127.01       99.39      4.02 o
  10   2   3        4.12        3.08      2.29 o
  11   2   3      181.39      201.04      8.27 o
  12   2   3     1158.96     1099.59     21.42 o
  13   2   3        8.72        1.58      3.71 o
  14   2   3      125.98      109.91      9.13 o
  15   2   3       34.96       33.51      9.78 o
  16   2   3       15.22        7.06      5.61 o
  17   2   3      387.95      392.29     16.90 o
  18   2   3      216.35      251.05     22.70 o
   1   3   3     1485.40     1536.62     15.14 o
   2   3   3     1442.70     1519.48     13.59 o
   3   3   3      839.87      983.26      8.85 o
   4   3   3      829.05      832.79      9.59 o
   5   3   3      331.84      404.43      7.33 o
   6   3   3      105.13      130.91      3.83 o
   7   3   3      370.52      446.00      6.72 o
   8   3   3        7.82       14.06      2.07 o
   9   3   3      170.41      189.01      5.33 o
  10   3   3        1.59        0.46      2.11 o
  11   3   3       27.67       22.10      3.14 o
  12   3   3     1503.73     1482.10     21.80 o
  13   3   3       12.48       14.93      4.20 o
  14   3   3       61.69       61.30      7.28 o
  15   3   3       95.65      100.21      9.10 o
  16   3   3      310.30      302.35     14.38 o
  17   3   3        7.52       -0.30      5.61 o
  18   3   3      122.55      122.55     11.48 o
   0   4   3    28288.46    31563.91    358.96 o
   1   4   3      106.46      130.08      3.09 o
   2   4   3      118.61      135.40      3.45 o
   3   4   3      557.39      641.34      7.00 o
   4   4   3     2601.13     2731.17     20.09 o
   5   4   3      814.54      775.85      9.32 o
   6   4   3      296.72      329.60      5.98 o
   7   4   3       19.25        9.92      2.05 o
   8   4   3      162.31      144.23      6.10 o
   9   4   3      246.37      253.11      6.42 o
  10   4   3       31.49       38.18      4.48 o
  11   4   3        3.38       -1.09      2.45 o
  12   4   3     2155.58     2118.99     25.34 o
  13   4   3        7.54        9.52      3.68 o
  14   4   3        1.27        5.87      3.82 o
  15   4   3       15.37       16.24      5.85 o
  16   4   3      257.21      249.92     13.57 o
  17   4   3      140.40      156.76     11.93 o
   1   5   3      122.67      147.53      4.29 o
   2   5   3       26.63       16.74      2.12 o
   3   5   3     1880.54     2013.84     17.54 o
   4   5   3       42.04       53.62      2.23 o
   5   5   3      451.67      523.90      6.64 o
   6   5   3        3.57        4.84      1.68 o
   7   5   3     2207.48     2335.51     21.44 o
   8   5   3        4.71        5.17      2.19 o
   9   5   3      171.00      178.18      5.49 o
  10   5   3     1079.69     1111.44     14.29 o
  11   5   3       13.46       18.91      3.14 o
  12   5   3        4.19        4.92      3.01 o
  13   5   3      789.84      773.56     14.36 o
  14   5   3      129.97      113.63      6.96 o
  15   5   3        3.96        4.15      5.68 o
  16   5   3       66.25       69.40     11.34 o
  17   5   3       10.04        0.69      6.80 o
   0   6   3     5847.11     6251.92    113.62 o
   1   6   3        5.37        2.18      2.61 o
   2   6   3      596.52      668.59     11.73 o
   3   6   3       42.10       40.83      3.61 o
   4   6   3      130.39      118.19      3.50 o
   5   6   3     2339.36     2538.88     24.34 o
   6   6   3        5.67        3.04      1.84 o
   7   6   3      301.82      290.86      6.91 o
   8   6   3        0.33       -1.66      2.10 o
   9   6   3        1.17       -1.05      2.65 o
  10   6   3      198.50      193.29      6.73 o
  11   6   3        7.02        5.98      3.11 o
  12   6   3      426.05      429.70     10.40 o
  13   6   3        5.46        6.79      3.96 o
  14   6   3      177.69      188.52      8.74 o
  15   6   3      269.35      242.23     12.80 o
  16   6   3      251.33      260.63     17.39 o
   1   7   3        2.07        1.13      3.97 o
   2   7   3       11.82        7.01      4.33 o
   3   7   3     2207.35     2242.73     39.52 o
   4   7   3      692.22      654.86     12.22 o
   5   7   3        8.21       12.88      3.33 o
   6   7   3     1541.97     1479.08     23.82 o
   7   7   3      432.40      446.85     13.82 o
   8   7   3       65.23       54.75      5.10 o
   9   7   3      444.71      431.30     11.99 o
  10   7   3        0.99        8.47      3.99 o
  11   7   3        0.21        1.85      4.04 o
  12   7   3      871.63      972.30     19.84 o
  13   7   3      391.10      414.62     16.12 o
  14   7   3       70.63       83.39      8.86 o
  15   7   3        0.13        5.06      7.88 o
   0   8   3      547.38      505.16     32.29 o
   1   8   3        0.59        1.53      4.50 o
   2   8   3      131.94      136.89     18.31 o
   3   8   3     2843.71     2751.23     54.96 o
   4   8   3      213.03      211.75     14.95 o
   5   8   3      122.02      110.21      6.29 o
   6   8   3     1785.54     1738.87     27.79 o
   7   8   3      217.71      229.66      9.47 o
   8   8   3       67.80       63.18      9.60 o
   9   8   3       15.82       17.74      5.15 o
  10   8   3        3.68        8.66      4.72 o
  11   8   3      296.66      298.02     12.95 o
  12   8   3       57.91       56.89      8.65 o
  13   8   3        2.78        2.62      6.69 o
   1   9   3        3.21        3.90      5.62 o
   2   9   3      191.19      171.19     13.81 o
   3   9   3      281.80      206.41     32.29 o
   4   9   3       99.27      107.48      5.75 o
   5   9   3       29.34       28.46      4.41 o
   6   9   3       70.40       61.51      5.76 o
   7   9   3      129.27      122.01      9.35 o
   8   9   3       27.60       20.70      5.90 o
   9   9   3        0.14       -1.76      4.49 o
  10   9   3      323.46      312.14     19.06 o
  11   9   3        1.49        0.88      5.19 o
  12   9   3      235.99      253.35     14.54 o
   0  10   3      956.94      788.15     49.26 o
   1  10   3        1.20        1.09      7.74 o
   2  10   3      279.47      202.51     28.46 o
   3  10   3       40.08       45.22      7.60 o
   4  10   3      945.81      942.17     19.23 o
   5  10   3        2.58        2.81      4.58 o
   6  10   3      269.07      240.43     10.88 o
   7  10   3        1.79        8.12      4.96 o
   8  10   3        3.00        3.06      5.49 o
   9  10   3       15.56       10.45      5.60 o
  10  10   3      116.80      116.97     14.06 o
   1  11   3       39.96       58.02     19.70 o
   2  11   3       69.62      100.71     24.08 o
   3  11   3      392.29      380.58     29.56 o
   4  11   3        1.58        6.03      4.77 o
   5  11   3      797.15      820.68     21.38 o
   6  11   3      108.27      138.64     16.86 o
   0   0   4    22414.67    21528.79    423.08 o
   1   0   4    22234.90    21821.21    283.76 o
   2   0   4     7968.10     7446.67     96.06 o
   3   0   4    32134.17    31669.71    410.97 o
   4   0   4     1755.15     1657.13     25.75 o
   5   0   4     7491.30     7964.36     84.37 o
   6   0   4     1720.99     1728.50     22.60 o
   7   0   4     3529.43     3688.99     49.01 o
   8   0   4     2850.53     2786.38     51.19 o
   9   0   4      211.23      197.80      8.67 o
  10   0   4     1708.94     1809.29     32.50 o
  11   0   4     5969.98     6079.04     95.21 o
  12   0   4     4858.46     4560.53     77.29 o
  13   0   4     1473.84     1477.50     37.61 o
  14   0   4      736.27      701.91     24.60 o
  15   0   4        0.06        6.57      6.32 o
  16   0   4        8.14       10.69      7.53 o
  17   0   4       35.99       42.41     11.98 o
  18   0   4       96.83      140.32     19.73 o
   1   1   4     1027.21      948.29      8.85 o
   2   1   4       67.86       58.78      2.09 o
   3   1   4     9403.51     9379.06     75.84 o
   4   1   4        1.33        0.82      1.39 o
   5   1   4      235.71      252.15      5.27 o
   6   1   4     1706.09     1840.30     19.38 o
   7   1   4     2147.05     2200.33     22.84 o
   8   1   4     2862.72     3119.10     30.91 o
   9   1   4     1931.86     2025.68     22.74 o
  10   1   4        0.92        2.98      2.33 o
  11   1   4       60.95       44.16      4.76 o
  12   1   4        2.76        7.25      3.97 o
  13   1   4     1352.85     1271.53     23.37 o
  14   1   4     1265.26     1215.03     23.67 o
  15   1   4       30.41       22.57      5.95 o
  16   1   4      186.67      181.81     12.11 o
  17   1   4      448.73      423.36     18.69 o
  18   1   4      142.67      145.55     14.85 o
   0   2   4     1412.99     1367.60     21.07 o
   1   2   4     1963.16     2077.76     19.91 o
   2   2   4       95.37      100.37      2.58 o
   3   2   4      200.80      202.93      4.33 o
   4   2   4      161.54      159.12      3.01 o
   5   2   4      470.28      463.46      5.83 o
   6   2   4     3506.85     3691.14     30.23 o
   7   2   4      414.45      358.73      6.36 o
   8   2   4     1511.06     1590.29     17.54 o
   9   2   4     1109.44     1064.21     14.77 o
  10   2   4       57.30       53.87      4.24 o
  11   2   4        1.65        3.23      3.15 o
  12   2   4      274.42      220.68     17.58 o
  13   2   4       13.46       11.26      4.28 o
  14   2   4      191.16      171.98     10.86 o
  15   2   4     1150.24     1151.94     26.12 o
  16   2   4       10.57       19.55      6.19 o
  17   2   4      277.79      276.60     14.84 o
  18   2   4        0.86        1.25      6.06 o
   1   3   4       65.80       90.01      3.87 o
   2   3   4      110.66      110.53      2.52 o
   3   3   4      511.34      589.90      6.42 o
   4   3   4     1101.86     1084.66      9.78 o
   5   3   4        8.21       19.36      1.85 o
   6   3   4      179.80      219.49      4.83 o
   7   3   4     1275.77     1318.44     14.23 o
   8   3   4      639.15      674.16      9.69 o
   9   3   4     2345.71     2456.84     25.28 o
  10   3   4       45.81       53.54      3.89 o
  11   3   4       12.37       10.55      2.90 o
  12   3   4        0.05       -1.98      3.11 o
  13   3   4        1.87       -2.51      3.41 o
  14   3   4     1178.41     1065.90     21.76 o
  15   3   4      240.34      225.24     12.42 o
  16   3   4      111.99      123.71     10.59 o
  17   3   4        2.39        5.76      6.12 o
  18   3   4       75.58       79.92      9.99 o
   0   4   4      811.59     1164.12     18.77 o
   1   4   4      396.24      381.37      5.84 o
   2   4   4      134.67      163.15      3.50 o
   3   4   4       31.17       38.84      1.97 o
   4   4   4      731.90      697.47      7.23 o
   5   4   4        0.49       -1.28      1.28 o
   6   4   4      394.66      378.40      6.49 o
   7   4   4      142.77      161.17      4.72 o
   8   4   4       18.93       15.22      2.57 o
   9   4   4       88.42       76.03      4.49 o
  10   4   4      123.14      111.01      4.97 o
  11   4   4       95.79       86.98      4.88 o
  12   4   4      410.93      378.82      9.71 o
  13   4   4        4.92        1.52      3.53 o
  14   4   4      358.82      369.14     13.08 o
  15   4   4        3.28        6.79      5.57 o
  16   4   4       23.08       43.90      7.47 o
  17   4   4       25.86       13.60      6.60 o
   1   5   4     4300.80     4615.04     36.54 o
   2   5   4     1782.24     1948.78     21.73 o
   3   5   4       50.20       79.35      2.60 o
   4   5   4       15.77       17.61      1.89 o
   5   5   4      322.91      335.18      5.57 o
   6   5   4      437.40      435.42      6.56 o
   7   5   4        4.94        7.26      2.16 o
   8   5   4     1790.82     1823.26     25.51 o
   9   5   4      534.19      533.46      9.42 o
  10   5   4     1547.10     1515.12     17.52 o
  11   5   4      407.48      399.18      9.33 o
  12   5   4      154.26      161.99      7.03 o
  13   5   4       54.73       47.40      5.10 o
  14   5   4      172.73      202.41      9.61 o
  15   5   4       23.47       24.96      6.96 o
  16   5   4      144.55      158.41     17.38 o
  17   5   4       61.51       44.29      8.98 o
   0   6   4      249.28      282.56     11.41 o
   1   6   4      252.46      272.63      9.22 o
   2   6   4       68.23       92.76      5.30 o
   3   6   4     1905.90     2095.97     24.43 o
   4   6   4       33.58       35.79      2.41 o
   5   6   4       14.22        9.77      2.34 o
   6   6   4      397.34      411.71      9.47 o
   7   6   4     1364.74     1436.39     15.03 o
   8   6   4       59.41       60.78      3.74 o
   9   6   4      867.52      864.91     13.27 o
  10   6   4      793.66      778.61     13.10 o
  11   6   4      152.39      176.60      9.89 o
  12   6   4      119.59       91.08      6.25 o
  13   6   4       55.70       51.64      5.56 o
  14   6   4      102.14       87.42      8.23 o
  15   6   4      613.57      653.88     19.33 o
  16   6   4        3.06       -2.01      7.16 o
   1   7   4      281.62      315.75     13.11 o
   2   7   4     2965.91     3013.46     48.56 o
   3   7   4      986.51      976.70     25.91 o
   4   7   4      967.01      972.38     16.84 o
   5   7   4       20.63       19.14      3.56 o
   6   7   4      641.63      685.92     18.95 o
   7   7   4      215.97      237.41      8.05 o
   8   7   4      694.17      717.93     17.32 o
   9   7   4      139.05      140.01      7.52 o
  10   7   4     1300.32     1295.55     20.81 o
  11   7   4      128.95      127.07      7.38 o
  12   7   4      440.42      485.21     13.14 o
  13   7   4      226.66      251.16     11.25 o
  14   7   4      232.74      238.66     11.60 o
  15   7   4       30.77       23.91      8.37 o
   0   8   4      819.53      709.44     28.64 o
   1   8   4      307.13      345.92     14.48 o
   2   8   4      211.66      178.91     11.21 o
   3   8   4      580.11      558.73     26.42 o
   4   8   4      716.66      700.15     17.34 o
   5   8   4      382.12      371.96     11.00 o
   6   8   4      975.54      945.64     18.64 o
   7   8   4      185.57      166.09      8.37 o
   8   8   4      136.99      134.86      8.78 o
   9   8   4       25.20       29.89      5.75 o
  10   8   4       39.28       30.39      6.12 o
  11   8   4      594.95      630.54     17.88 o
  12   8   4        0.03       -0.97      5.25 o
  13   8   4      192.61      280.53     15.23 o
   1   9   4       26.01       40.25      8.32 o
   2   9   4      563.04      550.53     22.12 o
   3   9   4      769.04      684.30     18.21 o
   4   9   4       45.25       31.31      4.77 o
   5   9   4        7.35        1.20      3.65 o
   6   9   4      394.35      396.16     15.77 o
   7   9   4        7.27        8.45      7.11 o
   8   9   4      233.17      236.36     11.62 o
   9   9   4        4.72       10.93      5.03 o
  10   9   4        0.74       -4.62      4.62 o
  11   9   4       60.73       78.74      9.84 o
  12   9   4       81.44       82.55     19.46 o
   0  10   4      172.14      114.94     22.99 o
   1  10   4        5.25       10.61      8.88 o
   2  10   4       18.64       13.70      8.90 o
   3  10   4      889.77      842.93     24.34 o
   4  10   4        0.00        1.09      3.79 o
   5  10   4       10.72       12.35      4.52 o
   6  10   4      128.84      137.24     10.31 o
   7  10   4      396.85      393.71     14.43 o
   8  10   4      241.86      221.54     11.83 o
   9  10   4        4.85        3.82      6.40 o
   1  11   4      106.96       84.09     22.99 o
   2  11   4      187.85      186.09     29.56 o
   3  11   4       59.19       60.66      9.57 o
   4  11   4       16.32       13.85      5.00 o
   5  11   4      112.71      122.54     14.20 o
   6  11   4        1.85       14.03      6.02 o
   1   1   5     1758.10     1755.72     15.22 o
   2   1   5     2209.92     2127.68     19.59 o
   3   1   5    18924.77    19410.07    153.71 o
   4   1   5     1524.34     1585.26     16.35 o
   5   1   5     2109.91     2179.79     23.47 o
   6   1   5      128.32      160.36      4.79 o
   7   1   5        7.85       18.31      2.67 o
   8   1   5     2276.96     2370.95     27.31 o
   9   1   5        5.19        1.59      2.30 o
  10   1   5      302.48      311.66      9.33 o
  11   1   5     2315.76     2358.02     32.82 o
  12   1   5       31.64       23.56      4.52 o
  13   1   5      630.94      624.85     15.91 o
  14   1   5       58.65       30.00      5.46 o
  15   1   5      187.66      189.83     10.70 o
  16   1   5      110.37       95.93      9.98 o
  17   1   5      134.18      105.28     10.45 o
  18   1   5      208.02      223.72     14.45 o
   0   2   5     1699.42     1507.01     23.89 o
   1   2   5      208.67      205.03      3.88 o
   2   2   5       86.15       98.21      2.85 o
   3   2   5      923.77      854.57      8.59 o
   4   2   5     1629.67     1555.52     14.07 o
   5   2   5      621.13      679.72      7.53 o
   6   2   5      518.66      641.77      8.97 o
   7   2   5     2399.76     2569.67     24.48 o
   8   2   5      284.82      309.49      7.14 o
   9   2   5     1031.71     1025.20     14.57 o
  10   2   5       24.52       32.50      3.51 o
  11   2   5     1850.46     1909.81     25.77 o
  12   2   5     2869.02     2707.56     37.20 o
  13   2   5       34.95       32.40      5.89 o
  14   2   5      583.31      574.85     29.54 o
  15   2   5       84.25       72.68      8.29 o
  16   2   5      144.86      151.86     11.52 o
  17   2   5      358.21      306.54     15.44 o
  18   2   5        0.03       -1.06      5.71 o
   1   3   5     2441.38     2698.35     37.92 o
   2   3   5      141.56      169.85      4.11 o
   3   3   5       40.92       38.04      1.87 o
   4   3   5      222.64      213.01      4.41 o
   5   3   5     4795.73     5052.60     39.22 o
   6   3   5      824.45      936.18     11.46 o
   7   3   5     1131.98     1146.60     13.67 o
   8   3   5      195.33      230.78      6.49 o
   9   3   5       75.05       77.32      4.50 o
  10   3   5     3776.48     3702.41     37.64 o
  11   3   5      596.58      588.57     13.94 o
  12   3   5      287.03      335.17     10.32 o
  13   3   5       64.53       55.54      6.40 o
  14   3   5      511.73      514.43     15.06 o
  15   3   5      257.67      276.41     17.13 o
  16   3   5       34.76       35.47      7.32 o
  17   3   5       72.46       85.70      9.75 o
  18   3   5      107.79      112.01     11.30 o
   0   4   5      461.25      498.55     11.15 o
   1   4   5      281.82      265.39      5.96 o
   2   4   5     1570.64     1709.27     17.95 o
   3   4   5      932.62      977.24     10.20 o
   4   4   5       87.26       76.27      2.55 o
   5   4   5     2149.42     2228.71     19.11 o
   6   4   5       57.68       63.35      3.28 o
   7   4   5       41.89       43.04      2.92 o
   8   4   5      404.88      423.26      9.28 o
   9   4   5       50.63       56.68      3.83 o
  10   4   5     1518.21     1480.27     18.70 o
  11   4   5       33.36       36.58      4.53 o
  12   4   5     1461.64     1410.33     20.77 o
  13   4   5      120.70      107.60      7.26 o
  14   4   5       23.88       29.78      5.69 o
  15   4   5       15.49       17.59      5.98 o
  16   4   5       21.08        7.44      5.81 o
  17   4   5      177.32      180.61     12.90 o
   1   5   5      401.41      424.49      6.69 o
   2   5   5     4582.83     4810.87     38.49 o
   3   5   5       47.35       50.90      2.44 o
   4   5   5      169.00      180.68      3.84 o
   5   5   5       61.53       53.95      2.38 o
   6   5   5        4.09        5.32      1.87 o
   7   5   5      683.82      712.85     10.13 o
   8   5   5     1302.31     1366.07     15.97 o
   9   5   5       43.04       52.16      3.83 o
  10   5   5       18.23       17.21      3.38 o
  11   5   5      201.48      209.65     11.74 o
  12   5   5       45.45       60.29      5.75 o
  13   5   5       79.16       77.12      8.46 o
  14   5   5       86.88       75.16      7.68 o
  15   5   5        3.77       -2.27      6.64 o
  16   5   5        5.51        5.94      6.14 o
   0   6   5     1978.39     2063.27     38.61 o
   1   6   5      551.40      540.96      9.68 o
   2   6   5       94.24       97.36      4.65 o
   3   6   5      466.42      404.25      9.53 o
   4   6   5       95.85       88.49      3.26 o
   5   6   5      105.20       93.19      3.74 o
   6   6   5      486.38      467.78      9.02 o
   7   6   5     1273.49     1289.03     14.75 o
   8   6   5      498.79      482.49      8.25 o
   9   6   5       36.33       34.51      3.51 o
  10   6   5      528.52      516.09     10.62 o
  11   6   5       33.77       34.95      4.28 o
  12   6   5      149.20      154.66      7.85 o
  13   6   5       27.81       17.21      4.76 o
  14   6   5       43.23       50.71      7.42 o
  15   6   5        1.07        5.64      5.96 o
  16   6   5       51.53       54.89     10.78 o
   1   7   5      800.20      785.30     20.37 o
   2   7   5      326.56      305.30     15.33 o
   3   7   5     3116.18     2966.56     40.66 o
   4   7   5      180.53      156.84      5.38 o
   5   7   5     2075.04     2056.87     26.18 o
   6   7   5      358.88      350.78      9.79 o
   7   7   5        6.22        4.15      2.96 o
   8   7   5      723.46      734.07     14.90 o
   9   7   5       34.70       39.42      4.70 o
  10   7   5      639.27      580.38     13.43 o
  11   7   5       62.74       66.06      6.19 o
  12   7   5      235.97      245.63     12.50 o
  13   7   5        0.11       -1.03      4.57 o
  14   7   5       30.30       30.86      6.46 o
   0   8   5      345.93      270.05     18.53 o
   1   8   5     1128.60     1121.04     26.65 o
   2   8   5      129.99      109.18      9.39 o
   3   8   5      200.43      209.73     12.41 o
   4   8   5      102.89      116.58      5.86 o
   5   8   5      329.48      300.13     19.12 o
   6   8   5      172.62      174.83      8.65 o
   7   8   5     1207.30     1167.10     24.30 o
   8   8   5      320.59      311.90     13.59 o
   9   8   5     2190.81     2257.96     39.86 o
  10   8   5     1293.88     1232.73     27.88 o
  11   8   5      348.56      339.88     17.38 o
  12   8   5       89.07       90.86     12.32 o
  13   8   5      107.93      108.87     11.40 o
   1   9   5      163.16      157.93     11.74 o
   2   9   5      253.13      319.47     17.90 o
   3   9   5      164.55      168.42     15.01 o
   4   9   5      611.47      628.41     21.96 o
   5   9   5      253.95      231.73     18.42 o
   6   9   5      156.96      172.48      9.10 o
   7   9   5        8.40       13.96      5.05 o
   8   9   5       49.03       41.63      6.48 o
   9   9   5      121.42      128.83     10.27 o
  10   9   5      276.77      310.56     14.53 o
  11   9   5       16.87        8.16      7.26 o
   0  10   5       27.30       15.33     13.14 o
   1  10   5     1111.29     1131.86     42.06 o
   2  10   5       51.59       49.29     13.68 o
   3  10   5      147.96      144.29     11.85 o
   4  10   5      120.45      122.09      7.60 o
   5  10   5       41.52       32.09      7.43 o
   6  10   5      638.96      609.59     17.24 o
   7  10   5      163.98      160.76     13.90 o
   8  10   5      115.02       81.86     12.59 o
   9  10   5      203.16      203.13     21.30 o
   1  11   5      171.90      147.39     19.16 o
   2  11   5       38.82       40.50     18.61 o
   3  11   5      123.22      123.80     15.33 o
   4  11   5       51.28       45.75      6.14 o
   5  11   5       23.17       22.63      5.74 o
   6  11   5       38.76       33.49      6.62 o
   0   0   6     5435.01     5666.30     89.95 o
   1   0   6     4686.47     4256.35     58.72 o
   2   0   6     1173.00     1268.60     18.52 o
   3   0   6      443.50      445.50      9.33 o
   4   0   6     3111.64     3246.68     45.98 o
   5   0   6       38.26       35.77      3.77 o
   6   0   6       83.85       51.32      4.53 o
   7   0   6     2854.66     3251.42     39.28 o
   8   0   6      715.60      650.03     12.56 o
   9   0   6      401.07      350.86     11.67 o
  10   0   6      238.70      261.17     13.24 o
  11   0   6      363.12      396.26     17.80 o
  12   0   6     6520.15     6147.16     98.55 o
  13   0   6      230.80      250.45     15.14 o
  14   0   6        1.87       -3.46      5.45 o
  15   0   6       19.91       19.60     15.50 o
  16   0   6        0.95        8.58      7.53 o
  17   0   6      828.49      849.14     62.51 o
  18   0   6      448.67      439.57     30.19 o
   1   1   6     4376.59     4400.03     35.38 o
   2   1   6     9039.39     8860.18     67.71 o
   3   1   6     1109.90     1089.42     12.11 o
   4   1   6        2.20        0.69      1.45 o
   5   1   6      157.20      200.91      5.39 o
   6   1   6      846.65      932.52     13.35 o
   7   1   6        2.23        2.03      1.97 o
   8   1   6      591.70      565.13      9.98 o
   9   1   6      406.12      398.93     11.21 o
  10   1   6      378.64      363.81      9.65 o
  11   1   6        2.47       -0.49      3.33 o
  12   1   6      240.93      239.34      9.95 o
  13   1   6     1081.79     1088.18     21.57 o
  14   1   6      351.12      383.08     13.27 o
  15   1   6       89.56       83.79      9.96 o
  16   1   6       29.47       23.27      5.74 o
  17   1   6       76.75       74.27     10.31 o
  18   1   6      726.15      720.12     29.98 o
   0   2   6    12354.18    12709.08    143.53 o
   1   2   6     4222.13     4291.67     32.42 o
   2   2   6     1938.87     1958.99     17.50 o
   3   2   6     2892.24     2884.83     26.17 o
   4   2   6     1598.19     1679.78     16.08 o
   5   2   6       53.75       44.98      2.47 o
   6   2   6     4994.53     5275.13     43.91 o
   7   2   6       66.59       67.96      3.78 o
   8   2   6        1.60       -2.12      2.12 o
   9   2   6      719.11      756.63     13.53 o
  10   2   6     1797.71     1828.68     24.35 o
  11   2   6      281.48      269.39      9.00 o
  12   2   6      760.93      650.15     15.62 o
  13   2   6      140.12      174.85      9.44 o
  14   2   6      207.10      207.34     11.57 o
  15   2   6      339.51      349.11     14.95 o
  16   2   6      131.27      117.03     10.54 o
  17   2   6       43.31       41.63      7.80 o
  18   2   6      158.04      166.88     17.89 o
   1   3   6       21.94        5.52      2.12 o
   2   3   6      833.73      991.87     10.52 o
   3   3   6     1237.89     1311.39     12.37 o
   4   3   6     1944.65     2193.13     17.94 o
   5   3   6      639.54      630.18      7.53 o
   6   3   6       34.91       27.81      2.13 o
   7   3   6      128.38      117.07      4.17 o
   8   3   6      107.93      114.50      4.98 o
   9   3   6      292.94      292.84      8.17 o
  10   3   6       65.20       59.95      5.49 o
  11   3   6      563.37      654.25     14.77 o
  12   3   6      157.39      137.38      8.13 o
  13   3   6      340.80      358.35     12.33 o
  14   3   6       39.05       24.06      5.45 o
  15   3   6       30.94       33.01      7.06 o
  16   3   6       41.46       46.72      7.55 o
  17   3   6       24.34       23.81      7.29 o
   0   4   6     1448.29     1517.21     32.51 o
   1   4   6     1084.56     1131.23     15.64 o
   2   4   6       67.77       68.57      3.26 o
   3   4   6      575.47      667.06      7.77 o
   4   4   6     1269.42     1246.92     12.56 o
   5   4   6       60.98       79.45      3.25 o
   6   4   6      201.24      272.16      5.29 o
   7   4   6       50.88       48.92      3.40 o
   8   4   6       48.74       47.60      4.04 o
   9   4   6       60.16       51.43      4.44 o
  10   4   6      133.26      142.25      6.33 o
  11   4   6      492.97      462.69     11.84 o
  12   4   6       20.89       16.67      4.36 o
  13   4   6       79.32       73.77      8.63 o
  14   4   6      249.29      276.74     13.14 o
  15   4   6      195.74      185.58     11.92 o
  16   4   6      232.01      216.24     13.16 o
  17   4   6      157.33      133.73     11.59 o
   1   5   6      472.43      553.96      9.16 o
   2   5   6     1411.84     1460.31     15.79 o
   3   5   6      899.31      943.73     11.50 o
   4   5   6      268.24      244.78      6.80 o
   5   5   6     1396.35     1500.07     14.50 o
   6   5   6      538.98      631.68      8.49 o
   7   5   6     1528.72     1600.82     19.09 o
   8   5   6       41.96       35.03      3.87 o
   9   5   6       97.26      121.87      6.04 o
  10   5   6     1389.15     1377.12     20.52 o
  11   5   6       66.72       79.29      5.80 o
  12   5   6       20.32       18.28      4.42 o
  13   5   6      823.68      859.17     18.97 o
  14   5   6     1957.81     1941.07     35.29 o
  15   5   6        1.27        5.55      5.61 o
  16   5   6      124.94      109.56     15.33 o
   0   6   6      796.31      849.58     16.78 o
   1   6   6     1673.63     1799.36     20.24 o
   2   6   6      246.28      252.14      6.22 o
   3   6   6      322.99      347.54      7.93 o
   4   6   6      289.81      304.09      5.78 o
   5   6   6        0.00        1.31      1.97 o
   6   6   6      913.62      918.11     15.04 o
   7   6   6        7.33        6.91      2.70 o
   8   6   6      473.09      472.77      8.97 o
   9   6   6     1068.19     1085.01     15.23 o
  10   6   6      934.44      894.87     15.93 o
  11   6   6      197.73      184.14      8.19 o
  12   6   6      149.15      143.02      7.99 o
  13   6   6       99.15      109.66      7.53 o
  14   6   6       21.47       21.43      6.02 o
  15   6   6       94.51       71.13      8.53 o
   1   7   6      336.20      316.88     17.70 o
   2   7   6       56.28       74.95      7.76 o
   3   7   6     1120.86     1200.29     29.28 o
   4   7   6       19.67       20.14      2.74 o
   5   7   6       69.48       63.87      4.30 o
   6   7   6      389.60      386.08      9.70 o
   7   7   6      652.28      689.58     13.93 o
   8   7   6       38.09       31.36      6.77 o
   9   7   6       26.34       27.41      4.64 o
  10   7   6       15.90       16.60      4.57 o
  11   7   6      613.36      647.17     15.92 o
  12   7   6      642.51      621.97     18.60 o
  13   7   6       97.78      104.19      8.66 o
  14   7   6       59.65       58.21     11.62 o
   0   8   6     1405.79     1338.30     41.80 o
   1   8   6      252.09      252.25     12.99 o
   2   8   6      613.82      568.70     18.30 o
   3   8   6        0.65        1.73      3.40 o
   4   8   6       52.26       59.44      5.37 o
   5   8   6      143.47      153.82      8.04 o
   6   8   6       32.32       33.21      7.53 o
   7   8   6       20.36       13.17      4.76 o
   8   8   6      168.11      157.71     10.09 o
   9   8   6      163.58      153.96     10.55 o
  10   8   6      211.19      243.90     12.71 o
  11   8   6      106.00      103.55     10.12 o
  12   8   6      323.46      367.17     16.54 o
  13   8   6        1.79        2.39      6.80 o
   1   9   6       53.86       50.58      7.66 o
   2   9   6      195.92      175.43     14.14 o
   3   9   6       82.30       64.82      7.23 o
   4   9   6      104.56      108.22      7.76 o
   5   9   6        1.77        6.41      3.98 o
   6   9   6      844.76      802.89     19.42 o
   7   9   6       14.15        5.36      5.25 o
   8   9   6        8.17        6.72      4.99 o
   9   9   6      115.99      122.67      9.80 o
  10   9   6       45.73       42.15      7.52 o
  11   9   6       30.24       24.42      8.45 o
   0  10   6      280.41      262.65     21.67 o
   1  10   6        6.03        3.28      7.04 o
   2  10   6       73.04       72.73     11.15 o
   3  10   6       91.00       79.69      8.49 o
   4  10   6      245.42      233.23     12.17 o
   5  10   6      101.11       90.69      8.33 o
   6  10   6      363.15      380.06     15.64 o
   7  10   6       56.35       56.98      7.59 o
   8  10   6      363.67      372.95     16.19 o
   9  10   6       87.24       87.92     10.49 o
   1  11   6        1.02        5.47      9.29 o
   2  11   6       35.39       17.83      6.95 o
   3  11   6       47.56       39.91      9.17 o
   4  11   6       19.58       12.07      5.15 o
   5  11   6        4.61        9.25      6.33 o
   1   1   7     4309.38     4146.57     38.29 o
   2   1   7     3047.59     2957.40     25.38 o
   3   1   7     3995.00     4108.64     36.22 o
   4   1   7        6.39       -0.57      1.49 o
   5   1   7       13.74       15.06      2.45 o
   6   1   7     2095.17     2138.83     24.35 o
   7   1   7       12.97        6.60      2.87 o
   8   1   7      601.54      634.10     11.76 o
   9   1   7      962.57     1087.83     16.83 o
  10   1   7     1062.95     1050.40     17.18 o
  11   1   7      152.87      127.56      7.57 o
  12   1   7     1470.51     1569.90     26.10 o
  13   1   7     1350.59     1306.01     24.17 o
  14   1   7       12.41       15.00      5.79 o
  15   1   7       15.10       12.20      5.14 o
  16   1   7        4.90        8.84      5.35 o
  17   1   7      509.39      513.84     19.34 o
  18   1   7      167.65      164.05     14.79 o
   0   2   7     1489.76     1385.23     19.74 o
   1   2   7       40.80       39.92      1.86 o
   2   2   7      160.15      177.23      3.83 o
   3   2   7      102.02      120.97      3.98 o
   4   2   7     2145.39     2267.66     22.31 o
   5   2   7        6.56        3.33      1.58 o
   6   2   7     1069.60     1141.70     15.52 o
   7   2   7      102.65      127.93      6.50 o
   8   2   7       10.02        3.44      2.45 o
   9   2   7      193.97      187.48      7.13 o
  10   2   7      811.64      756.75     14.26 o
  11   2   7      101.16       98.58      6.79 o
  12   2   7      231.45      216.94     15.75 o
  13   2   7      394.00      420.89     13.22 o
  14   2   7       22.97       22.92      5.35 o
  15   2   7        8.76       10.92      6.67 o
  16   2   7      210.63      227.58     13.26 o
  17   2   7       91.74      102.51     10.80 o
  18   2   7      455.88      486.11     30.53 o
   1   3   7       19.22       26.43      1.45 o
   2   3   7     1119.50     1227.43     10.67 o
   3   3   7     2131.94     2294.63     19.44 o
   4   3   7     2906.34     3230.24     26.42 o
   5   3   7      293.53      282.06      5.19 o
   6   3   7       37.77       31.41      2.23 o
   7   3   7        3.96        0.36      1.69 o
   8   3   7      122.77      116.16      5.48 o
   9   3   7      197.68      232.88      9.11 o
  10   3   7     1090.38     1107.04     17.79 o
  11   3   7       10.43       16.37      3.80 o
  12   3   7      622.03      656.49     17.50 o
  13   3   7      485.83      475.86     15.45 o
  14   3   7     1407.76     1366.53     25.82 o
  15   3   7       65.21       63.52      8.20 o
  16   3   7      124.78      144.12     11.52 o
  17   3   7      321.69      344.18     23.27 o
   0   4   7      883.43      933.54     23.99 o
   1   4   7      620.23      663.89     16.91 o
   2   4   7       25.57       20.73      1.94 o
   3   4   7     1449.30     1490.05     14.30 o
   4   4   7      297.99      300.18      6.17 o
   5   4   7      340.31      370.47      6.09 o
   6   4   7      594.81      577.13      8.17 o
   7   4   7     1536.29     1598.09     18.59 o
   8   4   7        0.60        0.41      2.66 o
   9   4   7        5.49        6.43      3.01 o
  10   4   7      135.69      137.18      7.40 o
  11   4   7        6.86        5.43      3.47 o
  12   4   7      324.42      286.08     10.11 o
  13   4   7      176.80      163.36     10.16 o
  14   4   7      203.16      190.68     10.41 o
  15   4   7      221.69      219.82     13.92 o
  16   4   7       93.51      111.10     11.00 o
  17   4   7      503.40      540.45     21.52 o
   1   5   7       81.23       91.30      4.08 o
   2   5   7      610.65      651.16      9.89 o
   3   5   7        8.37       10.28      1.53 o
   4   5   7       34.51       40.77      3.85 o
   5   5   7       83.70       98.57      3.43 o
   6   5   7      782.91      862.91     10.94 o
   7   5   7      225.90      226.53      6.93 o
   8   5   7        1.05       -1.12      2.62 o
   9   5   7     1104.54     1047.08     16.98 o
  10   5   7       74.90       62.14      6.24 o
  11   5   7        7.14        3.77      3.44 o
  12   5   7      112.89      103.81      7.59 o
  13   5   7        1.83        5.07      4.87 o
  14   5   7       70.47       60.40      7.96 o
  15   5   7       59.47       52.25     10.15 o
  16   5   7        0.33       10.54      6.97 o
   0   6   7        5.29       -2.00      3.02 o
   1   6   7        9.93        5.43      2.33 o
   2   6   7      207.00      198.56      6.01 o
   3   6   7      281.12      322.17      6.89 o
   4   6   7      643.03      666.99      9.41 o
   5   6   7     2030.88     1994.32     20.13 o
   6   6   7        1.93       -2.12      2.12 o
   7   6   7      822.27      800.28     13.62 o
   8   6   7      217.12      231.00      6.94 o
   9   6   7      222.53      231.63      7.60 o
  10   6   7        7.09        9.25      3.64 o
  11   6   7        0.15        1.98      3.70 o
  12   6   7       19.50       17.72      4.53 o
  13   6   7      354.73      365.46     15.67 o
  14   6   7      178.80      180.67     11.29 o
  15   6   7      186.69      156.31     11.32 o
   1   7   7      614.40      598.65     17.78 o
   2   7   7     1546.71     1546.02     25.37 o
   3   7   7     1315.18     1301.10     18.69 o
   4   7   7     1107.85     1130.57     15.09 o
   5   7   7      466.27      475.44      9.38 o
   6   7   7      624.13      629.77     12.58 o
   7   7   7       34.53       43.21      6.93 o
   8   7   7      782.81      757.76     16.07 o
   9   7   7      268.71      219.03      9.20 o
  10   7   7      299.53      295.65     10.93 o
  11   7   7      385.69      400.38     16.81 o
  12   7   7     1914.68     1982.24     31.80 o
  13   7   7       26.97       16.26      5.71 o
  14   7   7      485.46      471.30     22.44 o
   0   8   7      955.69      908.99     33.66 o
   1   8   7      533.98      514.78     17.63 o
   2   8   7       25.43       28.68      6.39 o
   3   8   7       84.74       61.37      6.11 o
   4   8   7      203.76      196.92      8.08 o
   5   8   7        2.06        4.39      3.56 o
   6   8   7      262.80      229.97     14.41 o
   7   8   7        0.08       -1.77      4.22 o
   8   8   7     1335.93     1361.74     28.20 o
   9   8   7      383.48      384.61     14.88 o
  10   8   7      229.10      210.11     12.78 o
  11   8   7      615.82      642.24     22.59 o
  12   8   7        2.67        0.42      6.39 o
  13   8   7       53.16       55.22     10.64 o
   1   9   7       75.28       61.35      8.38 o
   2   9   7       57.37       73.35      9.32 o
   3   9   7      142.18      188.64      9.82 o
   4   9   7       88.32       94.54      5.72 o
   5   9   7       57.10       53.28      5.38 o
   6   9   7       32.86       43.24      6.79 o
   7   9   7        2.73       -0.33      4.53 o
   8   9   7      116.73      122.32      9.42 o
   9   9   7        1.91        4.42      5.65 o
  10   9   7      114.93      148.16     11.52 o
  11   9   7      228.53      250.21     15.83 o
   0  10   7       46.49       34.87     26.82 o
   1  10   7       82.87       80.91     10.01 o
   2  10   7      139.91      146.50     14.51 o
   3  10   7      543.13      479.98     17.03 o
   4  10   7      169.07      182.63     18.30 o
   5  10   7       43.66       38.84      5.73 o
   6  10   7      139.32      154.24      9.80 o
   7  10   7       18.14       23.43      6.69 o
   8  10   7      214.76      197.22     18.02 o
   9  10   7      174.33      161.67     12.71 o
   1  11   7        1.65       -4.19      6.89 o
   2  11   7       19.54       21.16      7.22 o
   3  11   7       42.34       31.80      8.36 o
   4  11   7       21.98       18.83      5.33 o
   5  11   7       16.17       15.61     10.00 o
   0   0   8     2151.01     2210.76     34.42 o
   1   0   8     1338.11     1293.85     17.33 o
   2   0   8     1192.66     1140.87     18.32 o
   3   0   8    10254.70    10305.00    119.60 o
   4   0   8      207.91      233.26      7.57 o
   5   0   8       13.04       32.60      4.58 o
   6   0   8        2.96       -2.02      2.30 o
   7   0   8     2423.13     2554.63     37.59 o
   8   0   8     1058.94     1097.15     21.45 o
   9   0   8      745.08      823.98     22.68 o
  10   0   8     4977.91     4772.78     77.91 o
  11   0   8     4243.84     4107.68     70.96 o
  12   0   8      290.68      278.86     17.22 o
  13   0   8       56.57       48.52      8.41 o
  14   0   8       21.02       29.56      7.74 o
  15   0   8       25.56       35.51      8.52 o
  16   0   8        3.34        3.04      6.72 o
  17   0   8       20.17       31.17      9.31 o
  18   0   8      151.11      141.83     16.00 o
   1   1   8     1149.06     1199.98     12.62 o
   2   1   8      720.54      781.42      9.20 o
   3   1   8       89.14       80.60      3.97 o
   4   1   8     9525.81    10319.42     91.74 o
   5   1   8      667.78      728.00     11.35 o
   6   1   8     1056.42     1130.56     15.73 o
   7   1   8        5.76        4.44      2.41 o
   8   1   8     1637.49     1609.65     20.01 o
   9   1   8       93.29       89.19      5.37 o
  10   1   8      252.85      237.69     11.34 o
  11   1   8      586.42      592.72     14.48 o
  12   1   8      601.68      595.50     15.16 o
  13   1   8      515.85      521.22     14.70 o
  14   1   8      255.45      263.31     12.65 o
  15   1   8        6.19        0.09      4.49 o
  16   1   8      150.00      130.37      9.86 o
  17   1   8      183.83      182.33     11.85 o
  18   1   8        5.82        2.70      6.18 o
   0   2   8     6666.85     6960.84     82.07 o
   1   2   8      497.56      525.96      6.62 o
   2   2   8      273.69      267.68      5.14 o
   3   2   8      621.82      594.83      8.54 o
   4   2   8     6954.99     7173.67     60.88 o
   5   2   8     3421.47     3494.63     32.87 o
   6   2   8      158.50      154.59      4.39 o
   7   2   8     1465.96     1607.89     20.68 o
   8   2   8      135.09      147.24      8.01 o
   9   2   8     1030.07     1058.92     16.90 o
  10   2   8      146.99      152.56      7.03 o
  11   2   8      250.78      234.13      9.62 o
  12   2   8      375.66      347.96     12.16 o
  13   2   8       68.96       69.36      6.73 o
  14   2   8       43.23       47.74      6.34 o
  15   2   8      253.23      271.82     12.33 o
  16   2   8      133.89      138.08     11.29 o
  17   2   8        0.80        0.52      5.89 o
   1   3   8      188.63      207.46      4.09 o
   2   3   8      505.18      491.16      6.40 o
   3   3   8      839.43      859.91     10.07 o
   4   3   8     1204.27     1245.01     13.78 o
   5   3   8      981.59     1057.79     12.27 o
   6   3   8      662.08      725.87      9.93 o
   7   3   8      156.34      172.46      4.81 o
   8   3   8      196.21      177.63      6.54 o
   9   3   8       25.17       16.95      3.48 o
  10   3   8       67.98       49.46      4.75 o
  11   3   8       10.27        3.23      3.22 o
  12   3   8       28.34       27.57      5.03 o
  13   3   8       18.39        9.20      7.18 o
  14   3   8      149.29      179.53     11.34 o
  15   3   8       37.73       32.19      8.60 o
  16   3   8        4.64       12.41      6.34 o
  17   3   8       40.51       24.63      7.38 o
   0   4   8     1879.76     1923.82     41.80 o
   1   4   8     2393.38     2525.41     35.98 o
   2   4   8        1.92       -0.92      1.67 o
   3   4   8      140.70      157.39      3.62 o
   4   4   8      555.16      634.95      7.87 o
   5   4   8      988.68     1009.50     10.91 o
   6   4   8        8.90       14.98      2.21 o
   7   4   8       41.28       46.45      3.10 o
   8   4   8      109.55      114.18      6.11 o
   9   4   8     1028.19     1023.88     18.10 o
  10   4   8      650.26      665.49     14.86 o
  11   4   8     1139.92     1119.72     20.71 o
  12   4   8       11.06        1.29      4.32 o
  13   4   8      393.61      421.60     13.67 o
  14   4   8       36.36       36.15      6.26 o
  15   4   8       17.35       21.95      5.81 o
  16   4   8       48.42       59.13      9.52 o
  17   4   8      253.48      264.48     21.84 o
   1   5   8       15.68       24.86      4.69 o
   2   5   8       11.04        9.54      2.15 o
   3   5   8       23.44       21.49      2.65 o
   4   5   8     3159.20     3490.65     31.45 o
   5   5   8       44.79       50.74      3.05 o
   6   5   8      267.55      261.81      5.64 o
   7   5   8      103.18       98.91      4.64 o
   8   5   8      267.29      255.27      8.33 o
   9   5   8      220.40      175.25      7.19 o
  10   5   8      303.84      310.16     11.32 o
  11   5   8      229.39      242.46      9.88 o
  12   5   8     1285.27     1334.83     29.45 o
  13   5   8      116.01      120.18     13.88 o
  14   5   8      203.77      188.14     11.66 o
  15   5   8        1.73        2.99      5.36 o
  16   5   8       85.17       82.25     11.96 o
   0   6   8     1383.29     1476.76     26.29 o
   1   6   8        1.21       -0.45      2.22 o
   2   6   8       43.67       45.36      4.55 o
   3   6   8       12.61        6.58      2.52 o
   4   6   8     1658.90     1633.93     18.04 o
   5   6   8      200.22      190.77      5.60 o
   6   6   8      120.66      127.61      4.99 o
   7   6   8      800.70      807.56     13.01 o
   8   6   8      648.22      652.42     12.95 o
   9   6   8       28.21       18.65      3.61 o
  10   6   8       13.05       12.13      3.81 o
  11   6   8      621.28      615.49     17.41 o
  12   6   8      122.34      127.60      8.80 o
  13   6   8       27.63       30.51      9.01 o
  14   6   8       43.76       38.70      8.17 o
  15   6   8      380.50      431.02     17.60 o
   1   7   8        7.75       12.48      4.53 o
   2   7   8      106.75      127.21      6.67 o
   3   7   8     1094.74     1123.33     17.31 o
   4   7   8       31.02       19.85      2.93 o
   5   7   8       52.94       61.35      4.16 o
   6   7   8      850.56      883.78     15.07 o
   7   7   8       97.39      113.74      6.61 o
   8   7   8      662.51      664.73     15.01 o
   9   7   8      316.19      310.89     11.34 o
  10   7   8      716.84      741.81     18.44 o
  11   7   8        2.55        0.32      4.39 o
  12   7   8       36.43       27.11      6.05 o
  13   7   8      765.95      777.90     21.54 o
  14   7   8       93.07       92.88     11.43 o
   0   8   8     1351.78     1425.72     44.50 o
   1   8   8     1807.37     1868.48     37.21 o
   2   8   8       77.82       95.83      9.64 o
   3   8   8      379.97      423.00     13.32 o
   4   8   8        8.06        8.89      3.03 o
   5   8   8      392.46      394.47     13.93 o
   6   8   8      184.90      189.43     10.19 o
   7   8   8      256.23      245.80     17.21 o
   8   8   8      139.15      163.32     10.32 o
   9   8   8      579.06      568.78     18.30 o
  10   8   8      156.97      178.75     22.91 o
  11   8   8        1.31        0.67      5.73 o
  12   8   8        7.76        1.35      6.29 o
   1   9   8       47.27       60.38     13.27 o
   2   9   8       62.47       58.94      8.53 o
   3   9   8      340.80      336.83     12.72 o
   4   9   8      666.75      696.31     21.13 o
   5   9   8      222.74      214.79      9.23 o
   6   9   8       15.52       14.91      5.35 o
   7   9   8       40.60       43.78      6.71 o
   8   9   8      403.98      378.58     15.07 o
   9   9   8       17.64       16.16      7.27 o
  10   9   8        0.00       -0.03      6.51 o
  11   9   8       23.60       19.01      8.21 o
   0  10   8      146.15      189.85     19.70 o
   1  10   8      155.80      152.85     12.85 o
   2  10   8       13.60       10.19      5.25 o
   3  10   8        4.41        5.55      5.37 o
   4  10   8      126.99      129.96      7.51 o
   5  10   8      174.02      207.36     14.04 o
   6  10   8       21.49       16.68      5.54 o
   7  10   8       10.03        4.18      5.75 o
   8  10   8      245.82      236.49     14.28 o
   1  11   8      272.40      266.09     19.37 o
   2  11   8      212.00      207.71     12.87 o
   3  11   8       21.62       29.32      8.33 o
   4  11   8        5.88       13.95      6.52 o
   1   1   9     1548.42     1618.20     16.19 o
   2   1   9      537.78      537.49      8.04 o
   3   1   9    12462.18    12751.23    111.77 o
   4   1   9     8517.51     8923.65     80.67 o
   5   1   9      490.90      642.53     10.98 o
   6   1   9      940.26      967.39     14.55 o
   7   1   9     1574.71     1499.01     28.40 o
   8   1   9      552.16      564.15     11.33 o
   9   1   9       27.55       42.57      4.33 o
  10   1   9      343.25      356.13     13.14 o
  11   1   9      145.62      133.49      9.62 o
  12   1   9     1211.76     1266.54     23.24 o
  13   1   9       70.18       62.68      6.49 o
  14   1   9      166.62      154.09      9.79 o
  15   1   9       21.67       19.23      5.67 o
  16   1   9      228.42      221.23     12.17 o
  17   1   9       19.31       22.33      6.34 o
   0   2   9     3354.94     3419.53     43.91 o
   1   2   9     2511.30     2750.88     24.05 o
   2   2   9      372.72      381.94      6.42 o
   3   2   9      201.59      232.22      5.45 o
   4   2   9       92.23      147.12      5.48 o
   5   2   9       93.98      105.75      5.17 o
   6   2   9     3016.49     3002.22     29.10 o
   7   2   9        0.00        1.38      2.28 o
   8   2   9      119.82      136.10      7.26 o
   9   2   9      606.37      517.35     11.46 o
  10   2   9     2496.64     2358.45     29.87 o
  11   2   9     4344.39     4236.82     51.64 o
  12   2   9      263.54      278.37     10.89 o
  13   2   9      119.47      122.83      8.50 o
  14   2   9      526.51      543.52     15.77 o
  15   2   9        7.65       12.87      6.24 o
  16   2   9       31.86       24.60      6.36 o
  17   2   9       61.48       26.99      7.69 o
   1   3   9      497.26      558.39      7.07 o
   2   3   9       90.78       99.90      3.24 o
   3   3   9      412.40      491.42      7.35 o
   4   3   9     1806.07     2010.95     20.85 o
   5   3   9       92.63       73.38      3.38 o
   6   3   9        0.35        3.55      2.00 o
   7   3   9     1428.85     1537.72     20.91 o
   8   3   9     1194.54     1221.76     18.09 o
   9   3   9      355.57      375.56     13.35 o
  10   3   9       25.53       29.18      4.75 o
  11   3   9      239.94      189.62      8.77 o
  12   3   9        2.40        3.12      5.22 o
  13   3   9      465.06      454.82     13.91 o
  14   3   9      224.40      212.11     13.93 o
  15   3   9       19.67       27.58      6.52 o
  16   3   9       15.33       16.86      6.83 o
  17   3   9      224.38      269.81     15.11 o
   0   4   9     6949.23     7223.22     98.77 o
   1   4   9      441.84      501.03     12.50 o
   2   4   9      688.46      659.78      8.32 o
   3   4   9      720.02      815.25     10.25 o
   4   4   9      493.42      521.01      7.81 o
   5   4   9      147.81      187.81      4.41 o
   6   4   9      407.63      377.73      6.99 o
   7   4   9      426.42      448.49      7.91 o
   8   4   9       85.18       93.34      5.22 o
   9   4   9      195.85      217.48      8.47 o
  10   4   9      692.97      701.85     15.44 o
  11   4   9     1229.59     1191.10     21.60 o
  12   4   9      303.62      307.34     12.87 o
  13   4   9       99.62      108.10      9.26 o
  14   4   9      222.80      221.24     15.99 o
  15   4   9       28.49       24.18      9.29 o
  16   4   9       30.61       33.34     10.73 o
   1   5   9      387.03      429.70     16.80 o
   2   5   9      198.06      188.75      4.41 o
   3   5   9      520.82      610.24     10.29 o
   4   5   9      808.49      785.91      9.50 o
   5   5   9        0.97        1.75      1.78 o
   6   5   9      318.48      333.47      7.08 o
   7   5   9      194.54      203.11      6.33 o
   8   5   9       31.24       34.14      4.98 o
   9   5   9       52.57       46.64      5.76 o
  10   5   9      671.56      698.52     16.95 o
  11   5   9       79.47       93.85      7.25 o
  12   5   9      249.48      289.28     13.05 o
  13   5   9      122.69      122.16      9.52 o
  14   5   9      374.93      411.57     15.69 o
  15   5   9        4.46       -0.35      5.74 o
  16   5   9       29.68       27.24      8.22 o
   0   6   9       17.26       16.19      4.05 o
   1   6   9      190.52      214.28      7.37 o
   2   6   9       22.96       27.62      2.99 o
   3   6   9     1074.60     1112.30     13.84 o
   4   6   9        0.15       -2.08      2.08 o
   5   6   9      178.06      199.40      5.34 o
   6   6   9      255.76      271.24      7.86 o
   7   6   9       84.30       78.46      5.32 o
   8   6   9      397.75      365.32     15.50 o
   9   6   9      593.88      618.02     13.41 o
  10   6   9      310.29      278.73      9.67 o
  11   6   9      266.72      235.99     10.15 o
  12   6   9      267.94      226.69     10.54 o
  13   6   9      132.44      156.36     12.29 o
  14   6   9      362.62      365.44     30.49 o
  15   6   9       78.01       76.85     12.61 o
   1   7   9        0.05        1.81      2.69 o
   2   7   9       98.79       86.22      5.25 o
   3   7   9     1175.38     1170.18     13.18 o
   4   7   9     1541.78     1576.61     19.91 o
   5   7   9        0.50        0.14      2.80 o
   6   7   9      123.30      116.48      6.10 o
   7   7   9      526.08      543.63     13.09 o
   8   7   9     1088.49     1094.06     20.05 o
   9   7   9      186.26      197.37      9.35 o
  10   7   9       27.79       31.99      5.57 o
  11   7   9       73.98       61.74      7.00 o
  12   7   9      115.70      109.26      9.80 o
  13   7   9        1.45        2.41      6.39 o
  14   7   9      841.98      892.21     41.04 o
   0   8   9       19.86       22.89      8.41 o
   1   8   9      326.80      339.45     15.04 o
   2   8   9      652.74      581.08     19.06 o
   3   8   9      192.93      183.33      9.47 o
   4   8   9      843.62      834.17     15.79 o
   5   8   9      569.21      571.70     18.91 o
   6   8   9      152.13      168.68      8.73 o
   7   8   9      251.62      219.52     11.85 o
   8   8   9      145.39      156.02     10.36 o
   9   8   9        4.06       10.14      6.95 o
  10   8   9       87.85       88.75     13.45 o
  11   8   9        9.93       15.92      6.48 o
  12   8   9       52.07       76.44     11.34 o
   1   9   9       37.26       53.04      8.44 o
   2   9   9      451.60      444.20     14.50 o
   3   9   9       40.26       38.49      6.35 o
   4   9   9      250.30      232.36      8.52 o
   5   9   9        1.48        0.96      3.85 o
   6   9   9      170.83      177.91      9.39 o
   7   9   9      297.33      276.75     14.38 o
   8   9   9        1.54        3.05      5.43 o
   9   9   9      116.99       82.78      9.41 o
  10   9   9       46.23       36.91      8.79 o
   0  10   9     1144.37     1133.65     43.35 o
   1  10   9      165.72      158.66     16.59 o
   2  10   9       82.90       89.55      8.53 o
   3  10   9       28.99       22.82      6.16 o
   4  10   9      135.76      136.65     12.28 o
   5  10   9        5.81       11.76      4.45 o
   6  10   9       21.13       23.72      6.79 o
   7  10   9      260.98      245.82     13.76 o
   8  10   9        2.06       10.05      6.89 o
   1  11   9       86.97       90.38     11.45 o
   2  11   9        4.65        1.09      6.26 o
   3  11   9       35.02       12.11      7.70 o
   0   0  10     2866.66     2601.60     40.69 o
   1   0  10     2764.38     3229.88     37.59 o
   2   0  10      242.96      332.47     11.03 o
   3   0  10     3401.93     3489.54     46.21 o
   4   0  10      486.14      564.96     13.01 o
   5   0  10     5928.01     6421.89     79.87 o
   6   0  10      442.41      460.09     12.31 o
   7   0  10      294.24      268.02     11.06 o
   8   0  10     4555.50     4589.23     73.91 o
   9   0  10      531.58      530.75     18.49 o
  10   0  10       20.49       13.35      5.45 o
  11   0  10      652.92      604.35     21.23 o
  12   0  10      179.81      246.37     16.50 o
  13   0  10      902.91      835.97     27.12 o
  14   0  10      247.35      215.63     15.70 o
  15   0  10      342.09      326.99     19.14 o
  16   0  10       32.41       35.05      9.36 o
  17   0  10      417.56      544.57     25.51 o
   1   1  10     1264.68     1393.58     14.94 o
   2   1  10      139.47      149.70      4.42 o
   3   1  10        0.07       -1.14      1.62 o
   4   1  10     1483.19     1419.66     18.07 o
   5   1  10       69.23      114.61      5.03 o
   6   1  10     1382.63     1347.80     18.30 o
   7   1  10      717.92      756.65     13.11 o
   8   1  10      129.41      117.54      7.81 o
   9   1  10       93.37       91.89      6.38 o
  10   1  10      354.04      356.92     11.83 o
  11   1  10      167.48      145.09      8.15 o
  12   1  10       84.90       83.88      7.14 o
  13   1  10       65.83       66.22      6.92 o
  14   1  10      117.73      129.95      9.18 o
  15   1  10        6.03        8.01      5.26 o
  16   1  10      242.67      240.84     12.56 o
  17   1  10      141.98      152.48     13.63 o
   0   2  10       58.30       51.04      3.63 o
   1   2  10     3325.09     3538.68     29.12 o
   2   2  10      420.37      398.79      6.77 o
   3   2  10      693.43      739.62     10.48 o
   4   2  10      895.64      933.15     12.46 o
   5   2  10     5448.51     5807.46     51.77 o
   6   2  10     1612.44     1644.30     21.07 o
   7   2  10        3.60       -0.72      2.38 o
   8   2  10        8.25       11.35      3.12 o
   9   2  10       93.48      102.54      6.04 o
  10   2  10      825.55      858.24     17.35 o
  11   2  10      146.82      148.68      8.28 o
  12   2  10       82.00       77.42      8.29 o
  13   2  10      341.92      325.05     12.16 o
  14   2  10        9.40        5.38      4.71 o
  15   2  10        8.18        5.11      4.79 o
  16   2  10        0.55       -3.26      4.95 o
  17   2  10      483.63      517.63     21.69 o
   1   3  10      301.80      287.25      5.15 o
   2   3  10      371.66      397.16      6.63 o
   3   3  10     3010.06     3331.90     29.83 o
   4   3  10       95.57      109.94      5.14 o
   5   3  10       60.74       52.77      3.43 o
   6   3  10       20.15       19.95      3.28 o
   7   3  10        1.81        0.18      2.42 o
   8   3  10       40.15       37.20      4.08 o
   9   3  10      227.77      229.01      9.78 o
  10   3  10      145.27      143.98      7.09 o
  11   3  10       86.02      101.50      7.30 o
  12   3  10        2.62        2.03      3.91 o
  13   3  10      359.50      386.22     18.79 o
  14   3  10      139.28      128.03      9.38 o
  15   3  10       14.70       -1.47      5.25 o
  16   3  10      131.50      127.01     11.00 o
  17   3  10        6.31       -0.30      6.32 o
   0   4  10       91.55       74.28      4.06 o
   1   4  10     1089.42     1333.70     18.86 o
   2   4  10      427.87      502.56      9.08 o
   3   4  10       91.00       87.39      3.19 o
   4   4  10        0.51        1.97      1.56 o
   5   4  10       85.16       95.72      4.41 o
   6   4  10     1636.84     1669.97     18.20 o
   7   4  10      188.86      215.14      6.80 o
   8   4  10      434.54      426.03     11.06 o
   9   4  10      600.54      623.51     12.76 o
  10   4  10      585.59      536.95     12.18 o
  11   4  10      997.89      987.44     25.62 o
  12   4  10        9.15       11.13      5.01 o
  13   4  10       92.41       96.69      9.05 o
  14   4  10      209.70      202.92     18.64 o
  15   4  10      216.74      220.85     14.48 o
  16   4  10        3.36       -1.06      9.96 o
   1   5  10       22.16       18.07      2.98 o
   2   5  10     1367.16     1422.45     16.46 o
   3   5  10     1013.86      996.49     12.35 o
   4   5  10      263.02      266.76      5.51 o
   5   5  10        9.43        5.99      2.21 o
   6   5  10      230.58      212.52      6.34 o
   7   5  10      320.58      330.68      9.63 o
   8   5  10      186.71      212.12      8.92 o
   9   5  10      399.81      423.76     12.63 o
  10   5  10      242.46      231.22     10.30 o
  11   5  10      608.78      554.46     15.82 o
  12   5  10        0.37        3.52      4.64 o
  13   5  10     1323.46     1290.37     29.03 o
  14   5  10      443.75      451.75     16.54 o
  15   5  10       22.32       32.04      9.82 o
   0   6  10        1.43        1.51      3.62 o
   1   6  10     1736.94     1814.03     22.45 o
   2   6  10      387.89      406.35      8.06 o
   3   6  10     1509.68     1521.75     17.66 o
   4   6  10      316.47      308.19      6.29 o
   5   6  10     1597.86     1685.11     18.42 o
   6   6  10      439.83      438.12     10.09 o
   7   6  10       93.39      109.25      6.15 o
   8   6  10       19.25       24.34      4.21 o
   9   6  10        1.86       11.43      4.28 o
  10   6  10      219.68      237.12     10.19 o
  11   6  10       49.57       62.29      9.51 o
  12   6  10        4.69       12.50      7.74 o
  13   6  10      652.43      757.60     24.03 o
  14   6  10       13.93       22.59      9.04 o
   1   7  10      443.25      410.39      9.47 o
   2   7  10     1477.40     1483.95     19.84 o
   3   7  10       41.53       23.63      3.98 o
   4   7  10        2.09        0.31      2.45 o
   5   7  10       14.34       12.32      2.98 o
   6   7  10      480.46      504.60     10.69 o
   7   7  10        3.42        2.87      3.98 o
   8   7  10       71.90       76.77      7.16 o
   9   7  10      532.37      489.78     14.69 o
  10   7  10      245.71      240.67     13.15 o
  11   7  10        0.81        6.26      5.44 o
  12   7  10        0.64       -2.77      5.13 o
  13   7  10       33.83       32.54      8.36 o
   0   8  10      153.53      190.79     17.40 o
   1   8  10      109.26      120.80     13.07 o
   2   8  10        0.16       -0.82      3.98 o
   3   8  10      432.98      443.50     11.00 o
   4   8  10       14.27       28.33      4.25 o
   5   8  10       90.39       85.00      6.89 o
   6   8  10     1612.27     1663.36     28.43 o
   7   8  10      345.07      340.14     14.38 o
   8   8  10        4.61        8.29      5.52 o
   9   8  10       63.84       76.33     11.77 o
  10   8  10      233.09      239.87     13.67 o
  11   8  10      306.98      303.28     19.16 o
  12   8  10       71.62       65.32     21.89 o
   1   9  10      208.71      230.05     14.09 o
   2   9  10       33.72       39.20      6.37 o
   3   9  10      123.06      117.50      6.27 o
   4   9  10       48.44       62.69      6.54 o
   5   9  10       63.57       75.42     10.06 o
   6   9  10      447.57      414.84     19.11 o
   7   9  10        3.42        5.37      5.38 o
   8   9  10        0.00        4.72      5.55 o
   9   9  10      157.46      183.43     13.43 o
  10   9  10        4.89       12.81      7.53 o
   0  10  10      180.66      172.77     19.30 o
   1  10  10        2.04        7.11      6.10 o
   2  10  10        0.49       -2.31      4.82 o
   3  10  10      177.58      165.05      8.11 o
   4  10  10        6.39       14.51      4.60 o
   5  10  10      100.57      119.05      9.01 o
   6  10  10        3.46        4.31      5.68 o
   7  10  10      534.31      555.44     20.27 o
   1  11  10        5.92       11.69      6.82 o
   1   1  11       44.10       59.07      3.11 o
   2   1  11       20.20       41.85      3.40 o
   3   1  11      781.73      653.97     10.56 o
   4   1  11        9.89       11.51      2.06 o
   5   1  11     3986.62     4157.81     42.54 o
   6   1  11        2.16        0.29      2.31 o
   7   1  11     1351.54     1404.53     19.71 o
   8   1  11     2103.26     2091.16     29.25 o
   9   1  11       81.45       81.27      6.31 o
  10   1  11      233.05      211.31      9.14 o
  11   1  11       75.76       76.37      6.65 o
  12   1  11       43.54       36.17      5.55 o
  13   1  11       39.94       39.22      5.99 o
  14   1  11        9.90        9.98      5.14 o
  15   1  11       65.97       75.13      8.12 o
  16   1  11      149.61      125.58     10.05 o
  17   1  11        1.49        3.11      5.88 o
   0   2  11        8.93        2.47      2.17 o
   1   2  11     1254.63     1525.30     16.35 o
   2   2  11      397.63      386.91      7.20 o
   3   2  11      979.80      984.11     12.30 o
   4   2  11     1605.50     1526.33     17.83 o
   5   2  11     1521.50     1529.48     19.90 o
   6   2  11       25.31       19.90      3.44 o
   7   2  11       98.66       77.81      4.98 o
   8   2  11      606.14      645.55     12.75 o
   9   2  11        0.54       -2.98      3.20 o
  10   2  11      896.13      852.60     17.66 o
  11   2  11      392.32      382.26     12.26 o
  12   2  11       57.15       41.22      8.43 o
  13   2  11      385.86      376.77     13.17 o
  14   2  11       10.74       -0.11      4.54 o
  15   2  11        6.44        9.55      5.39 o
  16   2  11       77.53       71.79      8.41 o
  17   2  11        3.69        7.31      5.95 o
   1   3  11      700.65      740.64      9.24 o
   2   3  11      467.30      484.73      7.79 o
   3   3  11      121.48      137.83      4.49 o
   4   3  11     2266.05     2373.36     23.47 o
   5   3  11      124.77      130.28      5.37 o
   6   3  11      596.77      564.42      9.99 o
   7   3  11      203.39      211.58      8.38 o
   8   3  11      715.41      729.70     13.66 o
   9   3  11       91.95       97.80      5.98 o
  10   3  11      956.06      878.69     19.34 o
  11   3  11        0.92        0.22      3.85 o
  12   3  11      388.20      385.03     16.44 o
  13   3  11      654.82      650.90     16.96 o
  14   3  11       41.97       39.79      6.41 o
  15   3  11      321.00      348.04     15.84 o
  16   3  11       62.88       65.37      9.22 o
   0   4  11       30.15       33.33      3.10 o
   1   4  11      459.37      479.47      6.72 o
   2   4  11      524.76      581.01      7.69 o
   3   4  11       68.08       70.27      3.31 o
   4   4  11       21.02       21.50      2.35 o
   5   4  11     1726.61     1780.24     19.29 o
   6   4  11       51.13       44.22      3.42 o
   7   4  11      672.38      731.65     13.11 o
   8   4  11      910.07      966.02     15.98 o
   9   4  11       13.88       10.34      3.43 o
  10   4  11       89.09       72.85      5.67 o
  11   4  11        6.28        8.32      4.09 o
  12   4  11      169.50      166.10     10.41 o
  13   4  11        9.45       10.54      5.75 o
  14   4  11       66.47       52.96      8.61 o
  15   4  11       49.85       59.46      9.28 o
  16   4  11       52.70       45.52      9.29 o
   1   5  11        8.93        6.40      2.16 o
   2   5  11      191.00      186.75      5.51 o
   3   5  11      206.13      202.42      6.36 o
   4   5  11        6.32        4.36      2.05 o
   5   5  11      139.42      169.68      5.82 o
   6   5  11     2075.86     2140.99     24.40 o
   7   5  11        4.76        9.75      3.47 o
   8   5  11       23.13       29.02      5.63 o
   9   5  11      283.25      244.19     13.36 o
  10   5  11        2.76        2.14      4.12 o
  11   5  11      288.50      262.62     13.24 o
  12   5  11       40.73       38.59      7.23 o
  13   5  11      189.51      213.67     19.03 o
  14   5  11       69.33       53.71      8.11 o
  15   5  11       38.66       45.13      8.13 o
   0   6  11     1417.56     1491.36     22.64 o
   1   6  11     1854.00     1945.81     23.77 o
   2   6  11      545.70      569.76     13.14 o
   3   6  11      174.63      170.96      5.58 o
   4   6  11     2190.34     2220.26     24.66 o
   5   6  11      523.35      516.71     11.37 o
   6   6  11      460.53      442.09     11.42 o
   7   6  11     1063.19     1071.85     20.99 o
   8   6  11      575.15      611.86     15.71 o
   9   6  11     1280.72     1323.20     23.52 o
  10   6  11       20.22       20.22      4.89 o
  11   6  11      255.17      266.88     11.43 o
  12   6  11       57.62       54.98      8.84 o
  13   6  11       34.19       18.50      7.23 o
  14   6  11        0.74       -2.50      6.83 o
   1   7  11     2168.67     2185.33     29.79 o
   2   7  11       19.10       14.81      2.74 o
   3   7  11       11.19       12.42      2.82 o
   4   7  11       46.80       47.27      4.38 o
   5   7  11       64.89       62.98      5.00 o
   6   7  11       15.87       15.63      4.10 o
   7   7  11      383.15      407.26     12.16 o
   8   7  11      722.12      784.10     21.35 o
   9   7  11        7.00       -3.42      4.88 o
  10   7  11      192.91      184.73     12.12 o
  11   7  11       54.48       49.58      8.45 o
  12   7  11      481.49      478.72     30.53 o
  13   7  11      153.22      120.40     16.52 o
   0   8  11      439.55      510.01     25.92 o
   1   8  11       95.30       96.00      9.79 o
   2   8  11       71.35       75.63      6.69 o
   3   8  11      784.62      732.52     14.96 o
   4   8  11      514.39      507.53     12.73 o
   5   8  11       56.61       57.01      6.26 o
   6   8  11        2.19       -1.71      4.62 o
   7   8  11       35.39       33.98      6.85 o
   8   8  11       26.75       12.80     10.59 o
   9   8  11      201.82      203.99     15.46 o
  10   8  11      174.84      231.93     21.64 o
  11   8  11      186.46      204.86     22.44 o
   1   9  11        9.42       11.30      6.33 o
   2   9  11       34.25       38.49      6.91 o
   3   9  11       34.07       22.06      4.37 o
   4   9  11      113.99      108.17     10.75 o
   5   9  11      160.36      145.36      8.83 o
   6   9  11      194.37      149.97      9.99 o
   7   9  11      168.83      168.79     11.02 o
   8   9  11       32.34       22.84      7.48 o
   9   9  11        7.40        5.40      7.08 o
   0  10  11       72.67       90.57     15.85 o
   1  10  11        0.00        2.19      5.25 o
   2  10  11        9.03       10.21      5.51 o
   3  10  11       17.77       24.60      5.23 o
   4  10  11       43.82       37.56      5.92 o
   5  10  11       23.32       19.61      6.37 o
   6  10  11      559.02      574.21     39.33 o
   0   0  12     9505.25     9647.24    131.89 o
   1   0  12     5500.01     5666.87     57.57 o
   2   0  12     3349.81     3484.26     41.53 o
   3   0  12     1984.84     2046.79     27.34 o
   4   0  12      217.60      227.82     11.10 o
   5   0  12      104.29       99.64      6.55 o
   6   0  12      433.66      467.52     15.73 o
   7   0  12     1226.48     1153.00     27.54 o
   8   0  12       53.48       49.35      7.35 o
   9   0  12     1745.71     1857.66     39.78 o
  10   0  12     7552.31     7582.03    116.89 o
  11   0  12     2163.86     2233.94     53.61 o
  12   0  12      179.71      159.89     13.19 o
  13   0  12       73.19       70.23     10.44 o
  14   0  12      586.42      579.16     23.90 o
  15   0  12     1427.10     1456.18     40.44 o
  16   0  12      353.86      403.98     22.69 o
  17   0  12       11.48        1.45      8.58 o
   1   1  12     1259.07     1286.48     14.92 o
   2   1  12     1949.17     2181.30     22.05 o
   3   1  12        2.64        3.91      2.03 o
   4   1  12      697.99      801.41     13.04 o
   5   1  12      908.56      886.89     14.27 o
   6   1  12      325.92      304.60      8.16 o
   7   1  12      713.08      699.86     14.49 o
   8   1  12        0.83       -2.83      2.83 o
   9   1  12        4.60       -0.84      3.51 o
  10   1  12      447.76      420.73     12.39 o
  11   1  12      525.06      519.64     14.26 o
  12   1  12        2.78       -2.94      3.56 o
  13   1  12        8.20        5.95      4.50 o
  14   1  12       43.35       41.01      6.55 o
  15   1  12       25.23       28.11      6.20 o
  16   1  12       12.58        7.19      5.65 o
  17   1  12       23.86       11.41      6.54 o
   0   2  12      190.66      200.33      7.92 o
   1   2  12      636.71      662.77      9.14 o
   2   2  12      464.78      468.71      8.04 o
   3   2  12      808.28      869.17     11.91 o
   4   2  12      969.25      956.01     14.55 o
   5   2  12        7.09       10.19      2.81 o
   6   2  12      239.93      225.81      8.06 o
   7   2  12     1779.61     1822.03     24.01 o
   8   2  12      143.26      150.01      6.85 o
   9   2  12      103.13      113.04      7.55 o
  10   2  12      268.48      311.19     10.89 o
  11   2  12       37.83       32.79      7.17 o
  12   2  12       15.63       25.50      7.05 o
  13   2  12      166.19      184.65     10.19 o
  14   2  12       14.38       19.86      5.68 o
  15   2  12      119.76      115.71      9.26 o
  16   2  12        7.58        6.33      5.80 o
   1   3  12      216.74      226.68      5.11 o
   2   3  12      639.89      703.99     10.07 o
   3   3  12       86.68       63.76      3.57 o
   4   3  12      307.90      359.23      7.95 o
   5   3  12     1657.41     1738.62     28.65 o
   6   3  12        3.95        5.87      2.64 o
   7   3  12     2584.35     2556.87     30.39 o
   8   3  12      531.81      521.27     13.96 o
   9   3  12     1537.56     1574.48     25.04 o
  10   3  12       32.79       22.84      4.75 o
  11   3  12        0.64        2.07      3.75 o
  12   3  12       64.50       75.40      7.10 o
  13   3  12       20.46       14.21      4.97 o
  14   3  12      274.56      247.02     16.10 o
  15   3  12       17.34       13.22      5.64 o
  16   3  12       29.33       24.46      7.52 o
   0   4  12      138.11      166.26      6.54 o
   1   4  12      210.80      245.65      5.06 o
   2   4  12      185.69      181.05      4.92 o
   3   4  12       64.23       80.10      4.00 o
   4   4  12      190.54      173.40      5.61 o
   5   4  12      182.52      185.61      5.64 o
   6   4  12        9.56        9.52      2.50 o
   7   4  12      788.86      730.89     13.38 o
   8   4  12      238.43      284.95      9.83 o
   9   4  12      269.83      227.54      8.31 o
  10   4  12     1035.25      973.55     18.96 o
  11   4  12      222.71      232.67     10.44 o
  12   4  12      137.18      129.63      9.13 o
  13   4  12       50.86       41.56      7.79 o
  14   4  12       11.00        5.95      6.69 o
  15   4  12       11.65       10.92      6.53 o
   1   5  12     1030.63     1072.56     15.22 o
   2   5  12        0.98       -2.37      2.37 o
   3   5  12      265.19      268.85      8.73 o
   4   5  12     1241.63     1260.86     17.80 o
   5   5  12      162.96      135.19      5.42 o
   6   5  12     1028.51     1046.97     17.72 o
   7   5  12      665.74      657.00     14.15 o
   8   5  12      116.71      114.95      6.86 o
   9   5  12       59.31       34.61      6.85 o
  10   5  12       52.98       59.42      6.83 o
  11   5  12       57.49       53.35      7.45 o
  12   5  12      661.78      687.11     21.45 o
  13   5  12       14.60        8.01      7.80 o
  14   5  12       19.88       13.38      6.55 o
  15   5  12      247.12      289.04     15.01 o
   0   6  12        5.59       -1.63      3.29 o
   1   6  12      570.37      586.98     10.77 o
   2   6  12       56.81       53.87      3.84 o
   3   6  12       51.42       62.34      6.44 o
   4   6  12     1381.78     1392.36     20.42 o
   5   6  12       43.68       58.26      5.06 o
   6   6  12      241.23      234.72     10.15 o
   7   6  12      637.08      658.83     16.32 o
   8   6  12       63.68       59.10      6.83 o
   9   6  12       79.56       67.88      7.34 o
  10   6  12       12.32       10.48      4.81 o
  11   6  12      168.66      140.58     10.66 o
  12   6  12      360.94      403.61     18.30 o
  13   6  12      269.48      285.76     16.53 o
  14   6  12       39.35       27.12      9.64 o
   1   7  12       86.36       94.53      6.43 o
   2   7  12      357.66      362.76      8.66 o
   3   7  12      236.70      248.45      7.68 o
   4   7  12      107.64       95.59      6.62 o
   5   7  12      270.56      250.65     10.85 o
   6   7  12      292.06      285.16     11.32 o
   7   7  12      201.98      192.65     10.00 o
   8   7  12      332.20      359.88     13.20 o
   9   7  12       32.95       30.67      7.90 o
  10   7  12      203.17      231.52     13.70 o
  11   7  12      181.41      176.94     12.68 o
  12   7  12      228.44      205.38     16.80 o
   0   8  12      956.88     1039.49     38.31 o
   1   8  12        0.45        3.35      3.11 o
   2   8  12      479.72      506.17     12.44 o
   3   8  12       30.59       36.29      4.87 o
   4   8  12      293.35      314.86     11.57 o
   5   8  12      236.37      252.62     18.41 o
   6   8  12      167.89      151.09     13.00 o
   7   8  12       21.56       17.06      7.24 o
   8   8  12      136.53      127.86     13.00 o
   9   8  12      196.18      227.81     16.25 o
  10   8  12      119.69       97.60     34.48 o
  11   8  12        3.90        1.23      9.19 o
   1   9  12       48.42       40.73      6.52 o
   2   9  12      162.86      172.76      8.06 o
   3   9  12      313.72      329.87     16.73 o
   4   9  12       13.96       16.48      5.26 o
   5   9  12      161.53      157.88     10.09 o
   6   9  12      600.75      672.24     20.00 o
   7   9  12      177.62      173.37     11.73 o
   8   9  12       35.08       30.50     10.73 o
   9   9  12      406.40      391.25     35.58 o
   0  10  12      144.36      193.91     20.90 o
   1  10  12       96.28       99.41      9.54 o
   2  10  12       40.65       31.08      5.10 o
   3  10  12       82.42       78.12     15.72 o
   4  10  12      168.89      192.10     10.72 o
   5  10  12        3.85        8.12      6.51 o
   6  10  12        0.01       -6.84      6.84 o
   1   1  13     3369.14     3368.66     31.13 o
   2   1  13      639.47      703.89     10.57 o
   3   1  13       31.92       35.89      3.50 o
   4   1  13      664.30      699.74     12.37 o
   5   1  13      106.92      138.91      5.96 o
   6   1  13     1035.39     1082.74     18.66 o
   7   1  13       53.42       54.23      5.33 o
   8   1  13      454.51      473.12     12.53 o
   9   1  13     2213.33     2079.08     30.69 o
  10   1  13       27.01       15.90      4.31 o
  11   1  13       20.29        9.35      4.65 o
  12   1  13      137.08      110.39      8.31 o
  13   1  13      466.60      509.11     15.61 o
  14   1  13       25.83       26.25     10.20 o
  15   1  13       89.27       79.07      8.43 o
  16   1  13       37.52       48.69      7.77 o
   0   2  13      547.93      481.33     11.32 o
   1   2  13      156.52      115.51      4.44 o
   2   2  13      171.73      139.93      5.59 o
   3   2  13     2166.46     2141.73     23.95 o
   4   2  13      119.95      129.71      5.61 o
   5   2  13        9.58       11.62      2.97 o
   6   2  13      101.76       88.26      5.35 o
   7   2  13     1119.32     1054.51     17.11 o
   8   2  13        1.66        6.33      3.52 o
   9   2  13       86.44       91.60      6.72 o
  10   2  13     1061.13     1100.57     21.04 o
  11   2  13      115.59      129.76      9.38 o
  12   2  13      185.23      195.47     10.26 o
  13   2  13        5.47        8.11      4.86 o
  14   2  13       29.38       21.52      5.93 o
  15   2  13      279.09      264.62     21.82 o
  16   2  13      317.82      354.97     21.62 o
   1   3  13     1823.78     1826.97     20.96 o
   2   3  13      328.06      289.54      6.99 o
   3   3  13       26.93       25.97      3.41 o
   4   3  13      314.81      320.47      7.88 o
   5   3  13      161.62      162.09      5.98 o
   6   3  13       22.54       27.72      4.04 o
   7   3  13      272.27      294.48     10.79 o
   8   3  13       27.56       37.22      5.17 o
   9   3  13       23.25       27.37      4.58 o
  10   3  13        0.41       -3.17      3.46 o
  11   3  13        0.56        0.12      3.97 o
  12   3  13       38.94       29.78      5.44 o
  13   3  13       47.10       47.85      6.44 o
  14   3  13      127.31      130.51      9.67 o
  15   3  13        0.03       -3.37      5.14 o
  16   3  13      388.78      457.20     16.64 o
   0   4  13      476.07      528.70     13.02 o
   1   4  13     3316.94     3341.82     33.02 o
   2   4  13      298.35      290.88      6.86 o
   3   4  13     4716.16     4728.40     44.47 o
   4   4  13        9.82        8.25      2.49 o
   5   4  13      836.19      812.01     12.87 o
   6   4  13       89.07       84.02      4.84 o
   7   4  13     1687.26     1611.51     25.29 o
   8   4  13        2.71        0.98      3.04 o
   9   4  13       64.49       53.09      6.94 o
  10   4  13      256.36      282.41     13.54 o
  11   4  13      637.53      608.60     16.77 o
  12   4  13      372.05      406.18     16.41 o
  13   4  13       42.43       50.10      7.14 o
  14   4  13        6.99        9.42      6.66 o
  15   4  13       80.78       73.65     11.06 o
   1   5  13      210.14      186.90      8.43 o
   2   5  13        0.63       -2.96      2.96 o
   3   5  13       88.29       82.80      6.50 o
   4   5  13       33.92       38.27      3.82 o
   5   5  13       79.92       69.30      6.06 o
   6   5  13       30.48       29.01      4.27 o
   7   5  13        0.20        6.55      3.47 o
   8   5  13      634.26      655.91     14.88 o
   9   5  13      215.49      184.77      9.03 o
  10   5  13        0.07        1.09      4.77 o
  11   5  13     1566.62     1613.45     39.66 o
  12   5  13        1.66       11.10      6.20 o
  13   5  13       30.82       20.86      7.21 o
  14   5  13      137.02      157.94     12.87 o
   0   6  13      626.72      647.01     24.37 o
   1   6  13      522.72      524.02     13.55 o
   2   6  13      375.06      349.13     10.31 o
   3   6  13       41.31       34.73      4.37 o
   4   6  13      430.31      394.13     10.40 o
   5   6  13     2438.88     2526.59     31.29 o
   6   6  13      945.79      886.16     19.46 o
   7   6  13     1967.27     1923.07     31.74 o
   8   6  13       18.41        8.24      4.76 o
   9   6  13      605.09      573.15     19.64 o
  10   6  13       85.88      104.55      8.89 o
  11   6  13     1097.69     1119.20     28.28 o
  12   6  13      394.31      449.60     17.06 o
  13   6  13      244.64      231.55     15.72 o
   1   7  13       10.95        6.75      3.10 o
   2   7  13       20.52       27.63      3.85 o
   3   7  13        4.54        3.87      3.25 o
   4   7  13       55.28       46.38      4.77 o
   5   7  13       27.02       34.19      4.86 o
   6   7  13      215.33      250.35     12.62 o
   7   7  13        4.10        6.64      4.84 o
   8   7  13      241.52      243.05     14.34 o
   9   7  13       75.14       66.46      7.69 o
  10   7  13       67.02       71.48     13.59 o
  11   7  13      124.67      111.00     15.12 o
  12   7  13        0.02       -4.90      8.88 o
   0   8  13      198.72      223.98     18.95 o
   1   8  13     1231.99     1298.64     26.52 o
   2   8  13       44.30       42.03      6.58 o
   3   8  13        4.52       -1.61      4.37 o
   4   8  13      237.50      251.99     15.96 o
   5   8  13      374.80      412.97     36.96 o
   6   8  13      281.27      244.08     18.62 o
   7   8  13      297.95      313.58     17.93 o
   8   8  13       88.51       79.02     11.38 o
   9   8  13       26.02       31.78      9.16 o
  10   8  13       59.13       80.27     14.65 o
   1   9  13     1431.70     1507.03     30.15 o
   2   9  13      262.22      293.71     16.52 o
   3   9  13       10.48        8.16      5.78 o
   4   9  13      138.41      157.88     11.83 o
   5   9  13      178.72      182.12     30.35 o
   6   9  13      274.88      260.25     17.22 o
   7   9  13      198.72      241.53     20.22 o
   8   9  13      125.85      131.70     16.56 o
   0  10  13       14.44       30.10     12.38 o
   1  10  13        0.06       -5.35      5.35 o
   2  10  13      106.63      107.12     10.96 o
   3  10  13      585.74      585.59     20.89 o
   4  10  13      320.13      362.90     23.29 o
   0   0  14      505.29      459.03     14.29 o
   1   0  14      103.29      109.63      7.26 o
   2   0  14     4630.14     4715.57     51.51 o
   3   0  14      300.90      251.03      9.33 o
   4   0  14     1456.38     1476.91     31.56 o
   5   0  14        3.05       13.93      4.82 o
   6   0  14     4715.96     4808.86    104.51 o
   7   0  14      707.86      698.98     21.66 o
   8   0  14      173.03      172.74     14.14 o
   9   0  14      484.58      405.02     17.34 o
  10   0  14     1777.21     1672.26     39.14 o
  11   0  14       86.92       94.68     10.71 o
  12   0  14      140.85      131.34     12.84 o
  13   0  14      488.13      503.61     32.53 o
  14   0  14      944.09      941.38     72.76 o
  15   0  14       41.68       58.46     10.94 o
  16   0  14      332.04      397.61     22.88 o
   1   1  14      904.66      870.46     11.67 o
   2   1  14      408.76      365.69      7.62 o
   3   1  14      569.62      515.58     11.22 o
   4   1  14      342.08      376.05      9.16 o
   5   1  14      256.79      253.84     11.32 o
   6   1  14      220.27      274.07     13.69 o
   7   1  14        0.32        4.20      3.46 o
   8   1  14        1.04       -1.16      3.39 o
   9   1  14      413.43      343.49     11.50 o
  10   1  14      281.48      249.37     10.51 o
  11   1  14      544.32      512.79     14.61 o
  12   1  14      263.72      255.25     11.50 o
  13   1  14       77.58       88.93      8.29 o
  14   1  14        0.04        4.11      4.94 o
  15   1  14       26.55       19.34      6.29 o
  16   1  14     1111.55     1267.44     27.68 o
   0   2  14      947.70      980.41     17.81 o
   1   2  14      608.96      622.09     11.48 o
   2   2  14       12.09        9.28      2.41 o
   3   2  14      419.56      437.74      9.21 o
   4   2  14      882.64      798.31     12.90 o
   5   2  14       29.75       36.37      3.79 o
   6   2  14      156.14      140.15      6.44 o
   7   2  14     2508.80     2411.87     32.84 o
   8   2  14        7.60        7.58      3.76 o
   9   2  14      992.38     1066.47     20.42 o
  10   2  14        4.61        8.04      4.10 o
  11   2  14       12.59       10.27      4.42 o
  12   2  14      110.86      120.88      9.22 o
  13   2  14        7.61       10.14      5.06 o
  14   2  14        9.54        4.58      4.77 o
  15   2  14       10.64       23.83      6.42 o
  16   2  14       44.50       40.11      7.59 o
   1   3  14       26.24       25.07      2.88 o
   2   3  14      312.84      280.97      7.24 o
   3   3  14      208.32      210.16      6.46 o
   4   3  14       99.34       89.27      4.94 o
   5   3  14      253.08      262.82      8.64 o
   6   3  14      102.18      111.30      5.99 o
   7   3  14      392.24      343.79      9.60 o
   8   3  14      759.62      765.72     16.97 o
   9   3  14     1614.24     1404.04     23.91 o
  10   3  14        0.05       -1.36      3.50 o
  11   3  14       85.26       80.43      7.20 o
  12   3  14       15.77       21.80      5.36 o
  13   3  14       48.02       42.59      7.66 o
  14   3  14     1196.70     1320.63     26.52 o
  15   3  14       54.94       69.69      8.22 o
   0   4  14      465.52      449.02     11.20 o
   1   4  14      142.77      146.65      5.27 o
   2   4  14      398.56      378.35      8.19 o
   3   4  14     2098.13     2149.06     24.19 o
   4   4  14        9.95       12.47      2.84 o
   5   4  14      258.15      264.60      8.36 o
   6   4  14     1120.44     1116.45     22.85 o
   7   4  14      262.83      253.58      7.81 o
   8   4  14       21.29       12.83      3.68 o
   9   4  14        2.66       10.38      4.29 o
  10   4  14      220.76      194.24     11.12 o
  11   4  14       43.61       44.74      6.58 o
  12   4  14       76.67       85.71      8.27 o
  13   4  14        2.91        5.61      6.10 o
  14   4  14       55.40       57.59     10.39 o
  15   4  14        0.04        3.66      6.83 o
   1   5  14      318.69      336.31     12.67 o
   2   5  14        4.05       -0.51      3.51 o
   3   5  14       19.21       10.72      4.88 o
   4   5  14      207.24      195.48      7.68 o
   5   5  14      437.40      435.34     10.30 o
   6   5  14        6.29       10.81      3.72 o
   7   5  14      549.11      507.03     12.97 o
   8   5  14     1225.68     1273.60     22.27 o
   9   5  14        1.59        3.91      4.32 o
  10   5  14       84.75       83.83      8.88 o
  11   5  14        3.56        3.18      5.36 o
  12   5  14      154.51      151.25     11.85 o
  13   5  14       87.42      108.40     10.88 o
  14   5  14      597.62      588.52     21.86 o
   0   6  14      859.31      853.53     39.41 o
   1   6  14     1689.01     1806.38     29.20 o
   2   6  14      203.84      204.68      8.65 o
   3   6  14       74.56       70.66      8.73 o
   4   6  14      207.26      199.84      8.13 o
   5   6  14       22.42       27.93      4.77 o
   6   6  14       51.41       44.03      6.13 o
   7   6  14      541.20      543.91     15.82 o
   8   6  14        5.37        4.46      4.98 o
   9   6  14        1.32        2.11      5.07 o
  10   6  14       92.37       83.98      9.55 o
  11   6  14       27.23       24.58     12.01 o
  12   6  14       64.42       72.59      9.94 o
  13   6  14      171.50      165.33     13.75 o
   1   7  14      225.80      221.45      7.72 o
   2   7  14       15.68        7.74      3.55 o
   3   7  14       55.26       52.24      5.33 o
   4   7  14        0.27        0.89      3.68 o
   5   7  14     1811.15     1849.14     30.65 o
   6   7  14       11.71        5.01      4.58 o
   7   7  14       19.62       17.17      5.67 o
   8   7  14       71.73       64.51      8.22 o
   9   7  14        9.67       -1.58      5.53 o
  10   7  14      158.63      146.64     14.62 o
  11   7  14      142.96      157.73     20.80 o
   0   8  14      327.59      350.01     23.60 o
   1   8  14      200.24      199.70     11.00 o
   2   8  14       30.06       23.21      8.30 o
   3   8  14      169.70      199.07     11.18 o
   4   8  14       18.61       19.95      6.20 o
   5   8  14      110.38      108.30     14.85 o
   6   8  14        0.54       -1.33      5.27 o
   7   8  14      517.76      492.60     18.58 o
   8   8  14        3.40       -2.14      8.53 o
   9   8  14        0.08        4.98      7.53 o
  10   8  14        1.31       -2.19     12.04 o
   1   9  14      546.54      607.18     20.43 o
   2   9  14      125.41      100.84      9.45 o
   3   9  14       11.45       22.85      7.13 o
   4   9  14       44.90       55.40      9.74 o
   5   9  14      525.29      519.25     22.53 o
   6   9  14        0.21        1.20      8.10 o
   7   9  14       32.81       44.07     11.83 o
   0  10  14        3.06       -6.87      7.67 o
   1  10  14      908.19     1053.18     25.81 o
   2  10  14       81.03       80.13      9.89 o
   3  10  14        6.49        7.53      7.55 o
   1   1  15      498.03      555.17      9.28 o
   2   1  15       14.99       15.70      2.73 o
   3   1  15       19.20       14.13      2.86 o
   4   1  15       98.38       87.14      5.88 o
   5   1  15      937.95      957.07     17.61 o
   6   1  15       13.19        5.41      3.52 o
   7   1  15      785.78      693.50     19.01 o
   8   1  15     1376.26     1375.91     23.63 o
   9   1  15     3082.69     2848.03     39.19 o
  10   1  15       53.92       71.58      7.03 o
  11   1  15      169.89      190.09     16.59 o
  12   1  15        1.47        4.21      5.96 o
  13   1  15      102.61      116.39      9.36 o
  14   1  15        2.62       -4.58      4.58 o
  15   1  15        3.69        1.20      5.39 o
   0   2  15      401.90      408.57     11.24 o
   1   2  15      486.93      469.47      9.73 o
   2   2  15       53.09       68.33      4.10 o
   3   2  15       50.98       40.18      3.82 o
   4   2  15       85.61       95.03      5.18 o
   5   2  15      115.90      105.75      6.44 o
   6   2  15      979.60      980.87     18.38 o
   7   2  15     2993.87     2838.30     37.59 o
   8   2  15       70.99       70.97      7.86 o
   9   2  15     1903.96     1867.28     29.32 o
  10   2  15      584.76      544.64     14.82 o
  11   2  15      164.66      154.06      9.41 o
  12   2  15      100.17      105.66      8.34 o
  13   2  15      233.99      246.29     12.00 o
  14   2  15       36.93       24.14      6.28 o
  15   2  15       41.21       52.75      7.54 o
   1   3  15       76.55       73.92      4.24 o
   2   3  15      222.95      218.11      6.75 o
   3   3  15      683.80      702.66     12.18 o
   4   3  15       97.00      111.65      5.50 o
   5   3  15       45.45       45.60      4.31 o
   6   3  15      326.35      301.41      9.04 o
   7   3  15      911.60      895.11     17.65 o
   8   3  15        5.93        4.95      3.85 o
   9   3  15      212.62      192.02     10.78 o
  10   3  15      671.32      709.42     16.95 o
  11   3  15        8.21        8.87      4.65 o
  12   3  15       32.93       37.73      6.16 o
  13   3  15        1.77       -1.36      4.73 o
  14   3  15       45.81       36.68      8.49 o
  15   3  15        3.15       -1.32      5.62 o
   0   4  15       77.08       77.26      6.10 o
   1   4  15     1278.24     1319.09     16.38 o
   2   4  15      305.07      303.49      7.73 o
   3   4  15       98.40       95.34      6.46 o
   4   4  15       53.60       51.14      4.15 o
   5   4  15        3.04        3.99      2.83 o
   6   4  15        0.05       -1.73      2.52 o
   7   4  15      221.33      201.32      8.33 o
   8   4  15      290.35      309.50     11.33 o
   9   4  15       11.18       10.31      4.39 o
  10   4  15      594.34      617.10     16.80 o
  11   4  15      186.02      216.87     11.18 o
  12   4  15       15.68       18.22      7.74 o
  13   4  15      523.56      541.45     27.06 o
  14   4  15      202.65      198.10     14.55 o
   1   5  15      116.50      149.86     10.06 o
   2   5  15      139.82      106.15      7.47 o
   3   5  15        4.38        5.26      3.71 o
   4   5  15      149.78      138.21      8.43 o
   5   5  15      479.09      481.93     15.95 o
   6   5  15     1039.71      994.35     33.21 o
   7   5  15        0.60        2.33      3.87 o
   8   5  15      330.84      337.15     12.63 o
   9   5  15       12.38        6.69      4.77 o
  10   5  15       62.10       77.05      7.97 o
  11   5  15       67.67       58.56     12.32 o
  12   5  15       10.04        8.42      6.14 o
  13   5  15      160.66      169.43     13.11 o
   0   6  15      406.26      367.63     19.91 o
   1   6  15      198.32      197.62     11.87 o
   2   6  15     1490.49     1528.14     26.74 o
   3   6  15     1341.39     1444.03     24.06 o
   4   6  15      961.30      941.06     18.54 o
   5   6  15       41.91       46.32      6.32 o
   6   6  15      164.34      181.17     12.53 o
   7   6  15      322.72      350.17     13.34 o
   8   6  15       40.27       35.26      6.50 o
   9   6  15        0.67       -3.99      5.43 o
  10   6  15      487.72      503.49     18.99 o
  11   6  15        7.66        7.58      6.67 o
  12   6  15      169.90      200.80     14.30 o
   1   7  15      205.38      206.06      8.62 o
   2   7  15      157.40      188.27      8.38 o
   3   7  15      126.87      115.40      7.06 o
   4   7  15      151.38      147.83      8.39 o
   5   7  15      161.26      163.27     11.95 o
   6   7  15       42.54       50.11      9.39 o
   7   7  15      281.69      282.06     12.34 o
   8   7  15       17.01       12.28      6.28 o
   9   7  15        3.03        2.76      6.28 o
  10   7  15      338.34      384.89     25.15 o
  11   7  15        3.38        0.73      9.19 o
   0   8  15        6.14       -0.79      6.26 o
   1   8  15       89.38      102.28      9.06 o
   2   8  15       56.04       49.44      7.15 o
   3   8  15      705.83      774.96     22.83 o
   4   8  15      133.46      122.33     10.21 o
   5   8  15       20.89        7.53      6.15 o
   6   8  15      120.43      110.96     10.43 o
   7   8  15      140.10      153.87     13.72 o
   8   8  15      172.91      175.91     18.06 o
   9   8  15       82.39       76.81     13.53 o
   1   9  15       35.52       41.42      8.56 o
   2   9  15        5.48       13.82      5.97 o
   3   9  15       16.65       11.25      6.55 o
   4   9  15       11.25        5.98      7.86 o
   5   9  15      441.38      493.58     26.82 o
   6   9  15       92.64       77.98     13.68 o
   0   0  16       74.57       45.70      8.41 o
   1   0  16      748.14      646.83     19.28 o
   2   0  16       32.60       47.69     10.45 o
   3   0  16      310.66      277.65     13.24 o
   4   0  16     2507.41     2328.57     46.38 o
   5   0  16     3410.40     3285.65     58.29 o
   6   0  16       91.98      116.35     10.07 o
   7   0  16     4893.22     4649.61     94.33 o
   8   0  16      244.46      221.48     13.79 o
   9   0  16     2184.92     2246.13     47.53 o
  10   0  16      116.30      101.68     11.34 o
  11   0  16     1449.72     1485.34     59.62 o
  12   0  16      138.72      166.20     14.58 o
  13   0  16     1874.35     1936.16     47.72 o
  14   0  16       63.67       88.74     12.78 o
  15   0  16       18.58        5.01      7.53 o
   1   1  16        2.89       -0.08      2.48 o
   2   1  16      260.85      269.04     11.40 o
   3   1  16       40.29       43.96      5.12 o
   4   1  16        2.65       -0.64      2.88 o
   5   1  16      167.20      187.26      8.23 o
   6   1  16      329.40      353.75     10.95 o
   7   1  16        7.80        6.80      4.02 o
   8   1  16      301.50      311.13     11.91 o
   9   1  16     1378.74     1359.95     24.48 o
  10   1  16        5.80        8.44      4.56 o
  11   1  16      106.46      136.00      9.12 o
  12   1  16       19.95       15.22      5.33 o
  13   1  16      192.60      197.77     12.48 o
  14   1  16       35.22       24.80      6.31 o
  15   1  16       47.85       48.69      7.80 o
   0   2  16     2762.05     2713.03     42.09 o
   1   2  16       40.78       31.90      3.60 o
   2   2  16       18.90       12.40      2.98 o
   3   2  16       14.00       10.50      2.76 o
   4   2  16      414.76      405.15     10.47 o
   5   2  16     1519.24     1414.50     26.84 o
   6   2  16      146.37      146.75      7.88 o
   7   2  16       11.22        2.45      3.58 o
   8   2  16      391.26      352.94     11.65 o
   9   2  16       35.84       26.67      5.13 o
  10   2  16        5.25        0.25      3.89 o
  11   2  16      212.98      232.08     12.24 o
  12   2  16      121.27      127.87      9.26 o
  13   2  16       13.76       12.53      5.57 o
  14   2  16        4.01        1.51      5.13 o
  15   2  16        0.01       -1.84      5.48 o
   1   3  16      862.02      870.29     12.43 o
   2   3  16       18.99       18.29      3.08 o
   3   3  16      344.66      338.93      8.77 o
   4   3  16      345.87      360.81      9.07 o
   5   3  16        2.87        5.64      3.17 o
   6   3  16        3.66       10.89      3.71 o
   7   3  16      173.48      127.97      7.65 o
   8   3  16     1060.73     1044.40     20.97 o
   9   3  16      830.65      783.19     20.07 o
  10   3  16        7.87        4.06      4.23 o
  11   3  16      261.15      259.78     11.46 o
  12   3  16        3.02       -1.26      4.37 o
  13   3  16        2.82        2.76      4.99 o
  14   3  16        1.20        3.72      5.60 o
   0   4  16     1405.41     1374.62     23.14 o
   1   4  16      368.43      378.09      8.25 o
   2   4  16      114.64      118.64      5.42 o
   3   4  16      589.27      623.07     11.62 o
   4   4  16      538.19      495.82     10.40 o
   5   4  16       34.89       32.50      3.94 o
   6   4  16       79.98       59.35      5.84 o
   7   4  16      168.66      141.58      8.62 o
   8   4  16        1.69       -1.90      3.63 o
   9   4  16      133.66      134.35     11.85 o
  10   4  16       29.13       27.19      8.53 o
  11   4  16       30.15       22.26      6.77 o
  12   4  16       25.15       23.91      7.11 o
  13   4  16      209.47      200.31     14.13 o
  14   4  16      119.01      143.17     13.20 o
   1   5  16     2538.06     2633.95     36.96 o
   2   5  16       48.33       26.54      5.56 o
   3   5  16        1.52       -3.52      3.52 o
   4   5  16      173.82      203.57     10.02 o
   5   5  16       25.92       22.25      5.17 o
   6   5  16       88.28       99.99     12.11 o
   7   5  16        0.93        8.36      4.43 o
   8   5  16       43.31       43.05      6.58 o
   9   5  16        0.38       -1.50      4.62 o
  10   5  16      122.81      129.38      9.77 o
  11   5  16       17.86        5.68      5.60 o
  12   5  16       22.94       19.98      7.18 o
  13   5  16      557.21      549.19     23.07 o
   0   6  16     2909.38     3143.26     56.93 o
   1   6  16       20.31       24.13      4.76 o
   2   6  16        9.06       14.14      4.92 o
   3   6  16      601.16      583.98     14.84 o
   4   6  16        4.11       -2.58      3.78 o
   5   6  16      200.48      174.25      9.93 o
   6   6  16        2.86        3.05      5.17 o
   7   6  16      216.68      244.12     11.92 o
   8   6  16      217.71      226.13     13.54 o
   9   6  16       75.83       65.13      9.35 o
  10   6  16        0.16       -0.07      6.29 o
  11   6  16       12.62        1.28      6.76 o
  12   6  16        0.36        3.34      7.35 o
   1   7  16      635.45      603.58     15.47 o
   2   7  16      171.84      166.80      8.43 o
   3   7  16       45.07       37.98      5.37 o
   4   7  16      104.56      103.52      8.71 o
   5   7  16      199.79      189.22     15.45 o
   6   7  16       67.33       57.79      7.24 o
   7   7  16      400.28      365.36     14.36 o
   8   7  16      160.87      163.77     12.27 o
   9   7  16      139.95      160.72     14.45 o
  10   7  16        2.77        9.91      7.99 o
   0   8  16      428.92      396.12     20.61 o
   1   8  16       22.38       27.40      6.33 o
   2   8  16       84.05       85.77      7.80 o
   3   8  16      431.09      488.58     23.46 o
   4   8  16      349.36      386.72     23.70 o
   5   8  16      148.10      135.44     14.00 o
   6   8  16       16.32       12.02      8.17 o
   7   8  16      129.43      134.02     15.42 o
   8   8  16       31.26       39.62     14.78 o
   1   9  16        0.57       -1.97      4.88 o
   2   9  16       98.72      101.28     11.02 o
   3   9  16      105.72      112.61     11.34 o
   4   9  16       78.83       69.75     13.09 o
   5   9  16      437.07      445.34     33.39 o
   1   1  17     1189.44     1196.61     17.83 o
   2   1  17     1770.19     1724.24     29.48 o
   3   1  17      787.98      771.50     14.96 o
   4   1  17      698.94      651.58     13.66 o
   5   1  17      790.03      844.88     17.22 o
   6   1  17      269.74      292.83     11.42 o
   7   1  17     2962.41     2820.40     38.57 o
   8   1  17        1.04       -3.66      3.66 o
   9   1  17      245.55      248.70     15.14 o
  10   1  17        0.42        2.13      4.20 o
  11   1  17       84.10       90.61      8.17 o
  12   1  17       21.12       12.80      6.99 o
  13   1  17      432.75      455.39     15.68 o
  14   1  17      254.25      290.50     13.70 o
   0   2  17      303.09      251.53     13.27 o
   1   2  17      877.92      872.78     18.96 o
   2   2  17      536.76      483.12     15.55 o
   3   2  17       68.65       70.12      6.32 o
   4   2  17     2305.78     2132.01     28.26 o
   5   2  17      529.67      480.05     11.86 o
   6   2  17      402.42      389.57     11.74 o
   7   2  17       51.58       38.70      5.57 o
   8   2  17      158.74      173.23      9.16 o
   9   2  17        3.17       -1.84      4.02 o
  10   2  17        4.81        8.00      4.66 o
  11   2  17      142.26      144.50      9.45 o
  12   2  17       95.23       80.36      8.08 o
  13   2  17      154.44      155.75     10.74 o
  14   2  17      200.50      187.31     11.69 o
   1   3  17      499.52      473.61      9.18 o
   2   3  17      236.50      242.78      8.25 o
   3   3  17     1198.75     1115.73     16.96 o
   4   3  17      296.10      257.38      8.72 o
   5   3  17      525.10      466.87     11.63 o
   6   3  17      135.80      119.44      6.93 o
   7   3  17        3.55        7.54      3.77 o
   8   3  17       45.61       42.75      5.69 o
   9   3  17       30.78       24.52      4.93 o
  10   3  17       37.94       38.27      5.91 o
  11   3  17       75.51       84.58      7.69 o
  12   3  17      110.19      107.86      8.92 o
  13   3  17      311.42      322.07     13.73 o
  14   3  17        4.47        2.82      5.65 o
   0   4  17     5810.28     5795.83     69.11 o
   1   4  17       24.79       15.00      3.49 o
   2   4  17      684.45      702.46     11.83 o
   3   4  17        3.33        6.22      3.21 o
   4   4  17       17.08       16.08      3.38 o
   5   4  17      106.67       99.51      8.24 o
   6   4  17      604.48      608.18     19.40 o
   7   4  17      357.42      313.70     10.84 o
   8   4  17      184.39      154.58     11.14 o
   9   4  17      209.88      203.29     11.22 o
  10   4  17      962.40      974.48     33.81 o
  11   4  17        0.92       -4.12      5.43 o
  12   4  17       16.64       12.73      6.79 o
  13   4  17      125.51      122.28     12.14 o
   1   5  17      876.63      868.91     17.69 o
   2   5  17      106.93      116.13      8.47 o
   3   5  17      132.86      114.05      8.49 o
   4   5  17       45.59       35.89      6.37 o
   5   5  17        7.01        5.43      4.52 o
   6   5  17      198.00      205.92     12.57 o
   7   5  17      401.72      366.53     19.12 o
   8   5  17      278.02      243.17     14.42 o
   9   5  17      206.16      200.11     15.64 o
  10   5  17       42.73       28.56      7.89 o
  11   5  17      141.78      141.63     12.82 o
  12   5  17       19.42       21.28      8.06 o
   0   6  17      704.35      664.23     22.17 o
   1   6  17       52.68       65.81      6.44 o
   2   6  17      384.49      380.61     13.49 o
   3   6  17     1056.44     1126.17     25.97 o
   4   6  17       90.37       79.82      8.53 o
   5   6  17       40.32       45.17      8.79 o
   6   6  17        5.61       10.37      5.44 o
   7   6  17      122.58      170.13     12.27 o
   8   6  17        8.27        0.21      5.87 o
   9   6  17      151.71      160.05     12.86 o
  10   6  17      147.50      163.96     13.40 o
  11   6  17       60.63       45.84      9.18 o
   1   7  17      179.43      169.32      8.38 o
   2   7  17      153.14      145.74      8.21 o
   3   7  17      465.25      472.24     12.97 o
   4   7  17       36.99       39.33      6.60 o
   5   7  17       82.77       71.29      7.81 o
   6   7  17       50.22       43.63      7.08 o
   7   7  17      183.28      209.53     13.37 o
   8   7  17        1.80        2.99      6.42 o
   9   7  17       33.09       21.91      7.76 o
   0   8  17     1761.86     1860.23     48.09 o
   1   8  17       60.71       59.36      7.01 o
   2   8  17       85.41       85.21      8.12 o
   3   8  17      242.39      243.70     12.72 o
   4   8  17       98.98      118.47     12.56 o
   5   8  17       44.75       30.68      9.54 o
   6   8  17       27.83       27.61     10.43 o
   7   8  17      457.53      512.29     38.31 o
   1   9  17       36.60       32.55      6.55 o
   2   9  17      616.01      744.80     24.25 o
   3   9  17       46.58       36.16     11.30 o
   4   9  17       25.41       26.53     11.30 o
   0   0  18      370.03      374.31     19.73 o
   1   0  18       35.61       32.06      6.14 o
   2   0  18     3425.78     3345.60     52.23 o
   3   0  18      292.93      337.81     13.60 o
   4   0  18       30.07       38.24      7.44 o
   5   0  18      246.40      270.37     14.43 o
   6   0  18      224.98      180.27     12.55 o
   7   0  18       71.07       79.60      9.63 o
   8   0  18       51.37       56.93      8.79 o
   9   0  18       42.08       17.04     12.24 o
  10   0  18       62.95       57.30     14.02 o
  11   0  18      201.78      205.28     15.77 o
  12   0  18       37.17       47.13     10.00 o
  13   0  18       80.36       73.56     11.72 o
  14   0  18        0.01       -1.82      7.58 o
   1   1  18     1875.05     1874.37     24.36 o
   2   1  18      698.63      636.74     12.89 o
   3   1  18     1711.58     1761.09     25.16 o
   4   1  18       28.92       17.85      4.11 o
   5   1  18        0.19       -3.04      3.20 o
   6   1  18      189.51      166.80     11.75 o
   7   1  18     1601.81     1599.46     26.90 o
   8   1  18      260.81      256.49     10.80 o
   9   1  18       15.64        0.82      5.83 o
  10   1  18       63.71       92.34      7.97 o
  11   1  18      195.27      204.70     11.17 o
  12   1  18      110.45      124.76     12.07 o
  13   1  18       13.52        5.41      5.44 o
  14   1  18       67.59       84.54      9.25 o
   0   2  18     2807.49     2783.96     45.29 o
   1   2  18      390.40      389.68      9.93 o
   2   2  18      348.58      328.97      9.35 o
   3   2  18      659.99      659.43     14.73 o
   4   2  18     1824.55     1904.50     26.67 o
   5   2  18      104.21      102.64      6.69 o
   6   2  18      132.86      132.17      7.52 o
   7   2  18       41.00       32.36      5.34 o
   8   2  18       13.55       12.53      4.42 o
   9   2  18        2.19        4.02      4.24 o
  10   2  18       45.50       45.56      8.30 o
  11   2  18        3.11        8.29      4.97 o
  12   2  18        2.60        1.63      4.93 o
  13   2  18       50.48       49.27      7.56 o
  14   2  18        0.80        3.45      5.79 o
   1   3  18      296.93      283.75      8.78 o
   2   3  18     1382.24     1386.97     21.18 o
   3   3  18      554.53      525.81     12.39 o
   4   3  18      277.80      246.73      9.41 o
   5   3  18      531.81      576.10     17.96 o
   6   3  18      331.57      365.85     11.05 o
   7   3  18     1361.11     1301.47     21.88 o
   8   3  18      158.56      139.10      8.47 o
   9   3  18       16.22       19.45      5.09 o
  10   3  18        2.11        4.41      4.45 o
  11   3  18       12.20        7.23      4.86 o
  12   3  18        8.74        7.81      5.46 o
  13   3  18      195.89      189.86     11.45 o
   0   4  18        1.52        4.59      3.90 o
   1   4  18      112.13      135.35      5.57 o
   2   4  18      462.34      440.29     10.09 o
   3   4  18      129.87      128.22      6.54 o
   4   4  18      687.31      662.15     14.82 o
   5   4  18       67.52       65.68      6.12 o
   6   4  18       63.62       70.81      6.18 o
   7   4  18      462.22      473.50     15.21 o
   8   4  18      262.56      266.66     12.74 o
   9   4  18      456.94      445.81     15.70 o
  10   4  18        1.08        0.66      5.43 o
  11   4  18       28.52       22.61      7.18 o
  12   4  18        1.11        4.62      6.15 o
   1   5  18       27.97       19.04      4.69 o
   2   5  18       57.19       61.23      6.28 o
   3   5  18      809.32      788.72     19.53 o
   4   5  18       17.42        3.99      5.28 o
   5   5  18      682.58      657.74     20.92 o
   6   5  18      162.12      142.75     11.47 o
   7   5  18        9.97       20.22      6.97 o
   8   5  18      226.91      210.66     14.54 o
   9   5  18       93.20      100.41     10.95 o
  10   5  18       11.67       10.16      6.97 o
  11   5  18       40.14       49.84      9.39 o
  12   5  18       36.53       37.32     12.31 o
   0   6  18     1592.21     1616.76     41.02 o
   1   6  18       78.66       74.43      6.93 o
   2   6  18      131.29      122.74      8.14 o
   3   6  18       37.24       51.76      8.57 o
   4   6  18      116.54      117.35      9.25 o
   5   6  18       99.03       87.67     14.88 o
   6   6  18      348.04      358.03     16.55 o
   7   6  18       21.13       26.01      7.34 o
   8   6  18       60.53       46.53      8.61 o
   9   6  18        3.65       -3.06      6.53 o
  10   6  18        0.00       -1.24      6.79 o
   1   7  18        4.05        5.71      4.42 o
   2   7  18        9.85        3.63      4.22 o
   3   7  18       48.18       57.04      6.74 o
   4   7  18      344.62      352.20     17.82 o
   5   7  18        5.64        5.80      5.54 o
   6   7  18       36.00       28.77      8.78 o
   7   7  18      296.13      363.47     17.23 o
   8   7  18      525.54      598.23     21.59 o
   9   7  18        0.76        3.66      7.01 o
   0   8  18        0.99       -6.59      6.59 o
   1   8  18      232.91      254.19     10.82 o
   2   8  18       39.93       35.32      6.37 o
   3   8  18       14.62       15.72      8.08 o
   4   8  18      223.17      227.75     17.56 o
   5   8  18       25.49       19.79     13.14 o
   6   8  18       64.93       55.58     18.06 o
   1   1  19      785.78      804.14     15.00 o
   2   1  19     3453.33     3301.38     37.05 o
   3   1  19      427.16      419.18     10.78 o
   4   1  19       22.26       12.70      3.83 o
   5   1  19       43.39       45.19      5.27 o
   6   1  19      147.79      137.96      9.30 o
   7   1  19       41.09       32.69      6.69 o
   8   1  19       44.68       56.54      6.36 o
   9   1  19       34.07       30.15      5.72 o
  10   1  19       28.71       11.30      5.09 o
  11   1  19        4.38        7.58      5.16 o
  12   1  19       95.16      129.52     10.18 o
  13   1  19      435.19      516.98     17.24 o
   0   2  19     3563.92     3320.59     52.42 o
   1   2  19        2.86        3.85      3.30 o
   2   2  19      808.47      783.59     14.65 o
   3   2  19      433.21      413.40     11.21 o
   4   2  19      251.01      245.33      9.34 o
   5   2  19      465.81      481.71     14.94 o
   6   2  19      460.74      438.33     12.31 o
   7   2  19      193.71      202.34      9.91 o
   8   2  19      337.52      313.27     11.89 o
   9   2  19      256.07      232.32     11.83 o
  10   2  19       87.85       89.50      8.12 o
  11   2  19       42.09       43.10     10.61 o
  12   2  19       15.68       12.37      5.72 o
  13   2  19        4.11        5.04      5.79 o
   1   3  19        7.93        5.42      3.50 o
   2   3  19      224.58      197.38      7.82 o
   3   3  19      363.56      376.92     10.88 o
   4   3  19        0.04        0.91      3.41 o
   5   3  19        7.89        7.58      3.93 o
   6   3  19      153.99      154.41      8.14 o
   7   3  19      722.96      679.48     15.38 o
   8   3  19       23.12       12.88      4.48 o
   9   3  19      122.33      113.11      8.38 o
  10   3  19        7.26        6.00      4.69 o
  11   3  19       64.93       66.82      7.52 o
  12   3  19        4.97        5.77      5.56 o
   0   4  19      127.21      108.98     11.04 o
   1   4  19      288.53      288.20     14.41 o
   2   4  19      313.74      295.90     14.09 o
   3   4  19       17.63       10.26      3.87 o
   4   4  19        2.68        1.03      3.52 o
   5   4  19      842.66      853.01     17.80 o
   6   4  19      216.44      206.79     11.10 o
   7   4  19      338.62      334.74     13.54 o
   8   4  19        5.96        5.24      5.30 o
   9   4  19      342.82      328.13     23.78 o
  10   4  19       56.66       58.35      8.27 o
  11   4  19      198.27      195.98     13.96 o
  12   4  19        9.93        9.77      7.63 o
   1   5  19      133.33      104.78     11.03 o
   2   5  19       77.41       80.40     11.83 o
   3   5  19        0.24        3.13      4.92 o
   4   5  19      208.26      198.51     12.70 o
   5   5  19      120.83      130.08     11.35 o
   6   5  19       13.87       22.91      8.22 o
   7   5  19        6.80       20.27      6.94 o
   8   5  19       46.51       51.09      8.59 o
   9   5  19      147.58      173.54     13.92 o
  10   5  19       10.57       13.47      6.69 o
  11   5  19        3.16        6.81      7.63 o
   0   6  19      237.86      264.56     15.70 o
   1   6  19       56.48       61.57      6.92 o
   2   6  19      214.26      225.31     10.37 o
   3   6  19        8.58       -2.22      5.55 o
   4   6  19      426.08      499.86     18.74 o
   5   6  19      378.41      413.56     23.13 o
   6   6  19       81.35       93.59     17.85 o
   7   6  19       12.87       17.57      7.21 o
   8   6  19       58.29       54.81      9.00 o
   9   6  19       17.31       14.81      7.63 o
   1   7  19       77.69       95.54      8.05 o
   2   7  19      144.86      156.09      8.80 o
   3   7  19      269.63      277.60     13.02 o
   4   7  19        2.61       11.36      6.50 o
   5   7  19        8.70        7.04      6.69 o
   6   7  19      142.04      130.54     12.25 o
   7   7  19      605.00      688.38     29.55 o
   8   7  19       52.56       42.83      9.41 o
   0   8  19       18.85       22.08      7.48 o
   1   8  19       27.03       32.10      6.18 o
   2   8  19      167.78      177.16     10.57 o
   3   8  19        1.81        4.67      7.88 o
   4   8  19      225.85      222.04     30.65 o
   5   8  19      108.07      133.83     17.75 o
   0   0  20     4879.07     4607.42     96.25 o
   1   0  20        6.58       -4.36      4.36 o
   2   0  20      291.90      301.66     17.25 o
   3   0  20      920.69      842.47     22.51 o
   4   0  20      571.91      549.51     18.06 o
   5   0  20       95.27       58.17      8.81 o
   6   0  20       94.77       75.73      9.80 o
   7   0  20      125.67      140.17     12.78 o
   8   0  20      266.48      262.21     30.84 o
   9   0  20      166.09      178.22     14.78 o
  10   0  20       39.44       32.43      8.96 o
  11   0  20      115.87      132.35     14.73 o
  12   0  20      470.04      512.60     24.07 o
  13   0  20       10.98        9.95      8.52 o
   1   1  20        1.20        9.02      3.60 o
   2   1  20      146.45      148.84      7.36 o
   3   1  20      312.12      306.20     11.74 o
   4   1  20       81.40       83.75      6.36 o
   5   1  20       87.10       82.43      6.67 o
   6   1  20       13.16       20.33      5.06 o
   7   1  20      309.06      317.04     12.28 o
   8   1  20       38.35       36.76      6.04 o
   9   1  20       22.80       24.70      5.72 o
  10   1  20       71.22       71.46      8.77 o
  11   1  20        0.94       -2.48      4.90 o
  12   1  20       48.62       45.73      7.70 o
  13   1  20       15.72       14.15      6.36 o
   0   2  20      101.68       94.12      8.71 o
   1   2  20       25.57       34.47      4.63 o
   2   2  20       17.64       12.37      3.74 o
   3   2  20       34.42       28.43      6.20 o
   4   2  20      230.69      265.58     10.01 o
   5   2  20       57.62       70.37      6.35 o
   6   2  20       16.34        9.40      4.02 o
   7   2  20        0.01        2.07      3.89 o
   8   2  20       22.97       16.48      7.26 o
   9   2  20        1.08       -0.29      4.56 o
  10   2  20        0.29       -1.53      4.44 o
  11   2  20      601.46      645.83     18.28 o
  12   2  20       13.39       13.39      6.00 o
   1   3  20       56.14       63.58      5.38 o
   2   3  20      980.07      923.91     16.40 o
   3   3  20       61.86       61.72      6.66 o
   4   3  20        0.02       -1.59      3.52 o
   5   3  20      260.57      279.54     10.19 o
   6   3  20      210.20      221.64      9.59 o
   7   3  20       11.34        3.12      5.05 o
   8   3  20      415.92      461.92     15.77 o
   9   3  20       24.03       15.70      5.06 o
  10   3  20       69.70       54.66      8.79 o
  11   3  20      206.34      211.45     11.56 o
  12   3  20        0.02       -2.24      5.75 o
   0   4  20      862.24      782.09     23.82 o
   1   4  20        4.63       -0.06      3.69 o
   2   4  20      268.70      254.28      9.80 o
   3   4  20      667.53      696.08     21.38 o
   4   4  20       56.64       38.27      6.22 o
   5   4  20       84.87       52.82      6.83 o
   6   4  20        6.12        6.20      5.25 o
   7   4  20        8.35        3.77      4.94 o
   8   4  20       20.24       16.28      5.89 o
   9   4  20       15.65       16.27      6.37 o
  10   4  20      968.25     1043.12     25.82 o
  11   4  20       43.81       49.58      8.38 o
   1   5  20      207.40      241.98     13.92 o
   2   5  20      778.53      853.55     24.21 o
   3   5  20        1.79        0.35      5.58 o
   4   5  20        0.12        9.71      6.28 o
   5   5  20       65.36       71.27      9.52 o
   6   5  20       24.79       25.97      7.51 o
   7   5  20        2.89       -0.28      5.73 o
   8   5  20        0.02        4.91      6.66 o
   9   5  20        6.32       -5.37      5.73 o
  10   5  20        3.26       16.51      7.87 o
   0   6  20      160.58      162.87     17.80 o
   1   6  20       51.38       32.40      7.76 o
   2   6  20      321.30      300.44     19.28 o
   3   6  20       22.00       26.83      7.58 o
   4   6  20      255.66      259.50     15.01 o
   5   6  20       94.05      114.41     16.28 o
   6   6  20       42.80       47.60      9.00 o
   7   6  20       10.01       12.30      7.31 o
   8   6  20        3.52        8.39      7.21 o
   1   7  20      238.82      263.66     14.75 o
   2   7  20      252.50      289.64     18.24 o
   3   7  20      124.67      135.90     12.02 o
   4   7  20        8.34        5.32      6.76 o
   5   7  20        2.47        7.66      7.37 o
   6   7  20      170.22      186.41     14.07 o
   0   8  20       46.55       52.10      9.21 o
   1   8  20        1.80        3.81      5.87 o
   2   8  20        1.22       -5.43      9.19 o
   1   1  21        5.19        5.71      3.63 o
   2   1  21       42.30       61.39      5.56 o
   3   1  21      142.94      131.97      7.31 o
   4   1  21       17.08       20.21      4.41 o
   5   1  21        6.71        5.25      4.06 o
   6   1  21      376.31      396.84     13.18 o
   7   1  21       35.93       36.60      5.95 o
   8   1  21       68.08       59.70      7.05 o
   9   1  21        9.29        2.93      4.59 o
  10   1  21      117.94      119.82     11.99 o
  11   1  21      171.67      219.30     12.28 o
  12   1  21       39.63       44.27      7.47 o
   0   2  21     2136.64     2089.55     39.36 o
   1   2  21      120.97       98.01      8.12 o
   2   2  21       58.35       62.85      5.65 o
   3   2  21      966.27      875.94     24.59 o
   4   2  21      579.72      558.29     19.60 o
   5   2  21     1000.61      914.23     18.47 o
   6   2  21       49.49       45.64      5.89 o
   7   2  21       31.02       35.11      5.55 o
   8   2  21       78.94       82.92      7.38 o
   9   2  21        0.01        6.55      5.09 o
  10   2  21     1419.12     1554.59     29.25 o
  11   2  21      310.86      378.80     21.62 o
   1   3  21        3.56       -0.42      3.42 o
   2   3  21       52.71       36.68      5.22 o
   3   3  21       74.99       86.41      6.36 o
   4   3  21        1.80        3.31      3.83 o
   5   3  21       29.84       37.96      5.34 o
   6   3  21      513.48      485.73     15.98 o
   7   3  21      377.20      434.14     13.23 o
   8   3  21      587.02      618.46     15.75 o
   9   3  21       17.12       14.97      5.19 o
  10   3  21      207.22      231.38     11.92 o
  11   3  21      378.21      399.36     16.31 o
   0   4  21       24.16       31.92      7.37 o
   1   4  21      469.96      432.08     12.64 o
   2   4  21      886.21      937.61     21.78 o
   3   4  21      191.38      206.54     11.06 o
   4   4  21      145.12      154.49     10.96 o
   5   4  21        4.37        5.63      4.83 o
   6   4  21        6.06       10.09      6.86 o
   7   4  21       33.38       26.55      6.60 o
   8   4  21        8.36       14.14      6.00 o
   9   4  21       10.79        7.25      6.12 o
  10   4  21       67.99       62.10      8.75 o
   1   5  21        0.59        3.19      5.42 o
   2   5  21       32.37       42.38      9.10 o
   3   5  21      516.77      548.82     20.09 o
   4   5  21       40.62       34.48      8.22 o
   5   5  21        1.77        7.40      6.15 o
   6   5  21        0.01       13.33      6.49 o
   7   5  21        0.19       -2.07      6.06 o
   8   5  21       43.45       31.10     10.27 o
   9   5  21        5.14        5.10      7.11 o
   0   6  21       46.97       55.05     17.51 o
   1   6  21       25.21       28.55      9.95 o
   2   6  21       35.73       35.34      7.87 o
   3   6  21       16.93       11.24      6.55 o
   4   6  21      107.78      112.20     12.80 o
   5   6  21       62.02       60.51     12.01 o
   6   6  21      188.56      204.95     15.17 o
   7   6  21      312.66      327.43     24.81 o
   1   7  21      201.55      236.90     14.75 o
   2   7  21        1.89       -4.12      6.28 o
   3   7  21       22.57       16.42      8.22 o
   4   7  21       67.88       73.61     10.36 o
   5   7  21      119.64      118.10     12.14 o
   0   0  22      301.99      351.93     21.81 o
   1   0  22        1.19        2.49      4.97 o
   2   0  22      190.77      188.66     12.25 o
   3   0  22      411.03      374.14     17.06 o
   4   0  22        1.53        8.24      5.73 o
   5   0  22        1.38       14.78      6.04 o
   6   0  22       52.75       42.20      7.76 o
   7   0  22       13.07        5.78     10.25 o
   8   0  22       39.99       58.70     10.07 o
   9   0  22       56.68       74.87     11.66 o
  10   0  22       86.97       98.74     13.99 o
  11   0  22       58.57       56.45     13.05 o
   1   1  22       12.86        5.89      3.77 o
   2   1  22       13.18       14.37      4.23 o
   3   1  22      229.98      219.26      9.30 o
   4   1  22       66.09       58.44      5.92 o
   5   1  22      136.61      130.42      8.93 o
   6   1  22       60.03       56.81      6.28 o
   7   1  22      176.02      199.90     15.42 o
   8   1  22       29.61       43.47      6.59 o
   9   1  22        3.62        8.31      7.59 o
  10   1  22      198.73      186.94     12.40 o
  11   1  22      168.89      210.27     12.58 o
   0   2  22       76.62       60.10      8.00 o
   1   2  22       94.11      102.76      6.89 o
   2   2  22       76.38       61.59      5.81 o
   3   2  22       22.76       22.85      4.60 o
   4   2  22      150.20      173.83     10.94 o
   5   2  22        0.62        3.26      4.10 o
   6   2  22       80.63       75.97      7.06 o
   7   2  22       21.29       18.40      5.32 o
   8   2  22       47.72       34.98      6.06 o
   9   2  22       14.31       13.53      5.41 o
  10   2  22       25.91       20.77      6.21 o
  11   2  22       54.25       53.23      7.67 o
   1   3  22       40.59       29.77      4.77 o
   2   3  22       90.01       71.96      7.50 o
   3   3  22      231.48      245.04      9.54 o
   4   3  22        3.86        4.22      3.99 o
   5   3  22       52.90       36.95      7.49 o
   6   3  22       58.33       57.14      6.40 o
   7   3  22      453.54      490.90     14.24 o
   8   3  22        1.43        1.40      4.69 o
   9   3  22        3.78        9.92      5.45 o
  10   3  22      169.95      144.98     10.38 o
   0   4  22       36.60       49.61     11.30 o
   1   4  22      149.56      145.05      9.89 o
   2   4  22      228.92      254.49     12.32 o
   3   4  22       10.13        6.91      4.94 o
   4   4  22        2.24        0.74      4.84 o
   5   4  22     1162.32     1151.53     33.93 o
   6   4  22        2.75        0.70      5.37 o
   7   4  22       16.40       13.55      5.96 o
   8   4  22        2.02       -0.40      5.69 o
   9   4  22       36.05       38.81      7.81 o
   1   5  22      887.33      960.70     35.87 o
   2   5  22        2.54       -4.87      5.42 o
   3   5  22      144.66      178.55     13.51 o
   4   5  22       35.20       30.15      7.34 o
   5   5  22        3.45        1.03      6.06 o
   6   5  22      116.47       96.85     13.90 o
   7   5  22        1.33        6.84      6.97 o
   8   5  22       18.12       26.26      8.69 o
   0   6  22       38.41       64.00     13.53 o
   1   6  22       57.02       48.96      8.97 o
   2   6  22       14.22       11.32      7.24 o
   3   6  22       11.09       13.81      7.08 o
   4   6  22      375.50      425.92     19.29 o
   5   6  22       76.22       81.91     10.88 o
   6   6  22       94.85      111.94     12.09 o
   1   7  22      151.66      151.69     22.75 o
   2   7  22       47.00       45.66      9.23 o
   1   1  23      331.27      354.11     11.27 o
   2   1  23      138.64      149.59      8.59 o
   3   1  23        0.43       -1.51      3.67 o
   4   1  23        0.82       -3.69      3.69 o
   5   1  23      178.57      179.33      9.20 o
   6   1  23       53.64       49.04      6.06 o
   7   1  23       21.49       21.94      5.57 o
   8   1  23       25.47       16.56      5.39 o
   9   1  23        0.78       -1.70      5.27 o
  10   1  23      528.07      595.83     18.27 o
   0   2  23       49.39       50.79      8.12 o
   1   2  23      195.63      193.47      8.96 o
   2   2  23      543.15      566.36     13.80 o
   3   2  23       10.88        5.97      4.08 o
   4   2  23      559.70      659.81     15.14 o
   5   2  23      450.76      416.16     12.55 o
   6   2  23        2.25       12.79      5.13 o
   7   2  23       16.54       14.06      5.29 o
   8   2  23        3.85       -4.60      4.60 o
   9   2  23       24.78       22.35      6.23 o
  10   2  23       56.28       63.23      7.58 o
   1   3  23       33.03       30.70      4.97 o
   2   3  23       13.32        3.65      3.97 o
   3   3  23      306.49      298.40     14.95 o
   4   3  23       21.98       22.88      4.94 o
   5   3  23       19.21       18.63      5.20 o
   6   3  23       46.63       36.83      6.79 o
   7   3  23      754.76      869.59     22.76 o
   8   3  23       44.88       28.59      6.50 o
   9   3  23        0.04       -2.19      5.87 o
   0   4  23      650.10      659.23     31.62 o
   1   4  23        1.14        2.77      5.75 o
   2   4  23      194.17      219.64     14.62 o
   3   4  23      112.17      104.28     11.12 o
   4   4  23      114.54      121.77     11.99 o
   5   4  23       31.89       24.52      7.48 o
   6   4  23        1.51       -2.14      6.23 o
   7   4  23       85.33      104.04     12.02 o
   8   4  23       14.10       19.91      8.29 o
   1   5  23        0.00       -5.61      5.61 o
   2   5  23       38.95       34.21      8.13 o
   3   5  23      139.66      173.77     14.00 o
   4   5  23       15.83       11.08      6.83 o
   5   5  23       81.85       75.47     13.92 o
   6   5  23      164.06      186.65     14.76 o
   0   6  23       16.28       25.40     11.30 o
   1   6  23       56.65       42.44      9.55 o
   2   6  23        6.41        7.98      7.08 o
   3   6  23        1.29       -6.42      6.42 o
   4   6  23      460.48      487.43     21.07 o
   0   0  24       22.82       16.18      8.68 o
   1   0  24       15.11       26.17      6.95 o
   2   0  24       91.30       82.32      9.76 o
   3   0  24       93.14       93.88     10.23 o
   4   0  24       45.84       43.09      8.29 o
   5   0  24      153.35      156.76     12.61 o
   6   0  24        4.87       -0.05      6.06 o
   7   0  24       69.77       68.21      9.81 o
   8   0  24        2.62        7.47      6.87 o
   9   0  24       45.24       58.26     11.34 o
   1   1  24        0.12        4.15      4.02 o
   2   1  24       26.27       22.01      4.95 o
   3   1  24       19.32       16.79      4.66 o
   4   1  24        7.58        5.06      4.31 o
   5   1  24       65.51       50.90      6.98 o
   6   1  24       11.67       14.11      5.00 o
   7   1  24        4.59        9.05      5.25 o
   8   1  24       54.46       73.37      7.78 o
   9   1  24      115.33      121.83      9.61 o
   0   2  24        6.76       12.91      8.12 o
   1   2  24        1.16       -2.44      3.92 o
   2   2  24       54.06       60.26      6.93 o
   3   2  24       60.69       56.61      6.31 o
   4   2  24       42.47       32.82      5.56 o
   5   2  24        4.61        3.83      4.40 o
   6   2  24       15.79       12.82      5.08 o
   7   2  24       99.97      104.01      8.63 o
   8   2  24      106.56      118.32      9.16 o
   1   3  24       84.33       78.09      7.84 o
   2   3  24      228.00      250.11     10.18 o
   3   3  24      260.69      281.35     13.60 o
   4   3  24        0.26        3.64      4.39 o
   5   3  24      344.26      366.84     12.90 o
   6   3  24        1.95        2.86      5.10 o
   7   3  24        6.74        9.47      5.64 o
   8   3  24       80.80       89.82     10.30 o
   0   4  24      362.61      373.78     26.28 o
   1   4  24       70.99       69.77     10.03 o
   2   4  24       11.22        7.02      7.45 o
   3   4  24      132.02      106.25     11.80 o
   4   4  24      178.70      207.98     14.82 o
   5   4  24       22.21       20.59      8.43 o
   6   4  24       42.45       62.01     11.06 o
   1   5  24       30.57       26.36      9.48 o
   2   5  24       20.70       24.80      7.92 o
   3   5  24        2.78        8.17      6.73 o
   4   5  24       24.95       34.04     12.29 o
   1   1  25       53.59       45.74      6.46 o
   2   1  25        0.00        3.69      4.25 o
   3   1  25        9.92        5.07      4.46 o
   4   1  25       12.67       23.70      5.34 o
   5   1  25       12.38        2.48      4.58 o
   6   1  25       14.71       16.15      5.20 o
   7   1  25        0.12       -1.03      4.70 o
   0   2  25       34.16       15.18      6.92 o
   1   2  25       31.71       44.62      5.88 o
   2   2  25      219.81      237.79     10.42 o
   3   2  25      197.58      203.84      9.90 o
   4   2  25        2.01        4.82      4.76 o
   5   2  25        0.25        1.20      5.02 o
   6   2  25      188.46      231.91     11.07 o
   7   2  25      250.30      289.79     11.92 o
   1   3  25      180.12      190.79     12.03 o
   2   3  25      765.79      876.44     18.69 o
   3   3  25        0.01       -1.24      5.04 o
   4   3  25       18.02       12.50      5.45 o
   5   3  25       21.46       17.60      5.65 o
   6   3  25       75.17       69.96      8.73 o
   0   4  25      160.90      223.56     30.10 o
   1   4  25        9.90        6.15      6.90 o
   2   4  25        3.82       -6.10      6.10 o
   3   4  25      316.59      363.30     18.97 o
   4   4  25        0.94       -0.78      6.94 o
   1   5  25       43.23       25.78     15.33 o
   0   0  26     2285.20     2673.98     72.45 o
   1   0  26      881.35     1016.64     28.42 o
   2   0  26       41.01       46.80      9.20 o
   3   0  26       73.79       58.65     10.24 o
   4   0  26      270.29      259.27     16.05 o
   5   0  26     1145.34     1406.36     34.93 o
   6   0  26      270.77      324.10     21.49 o
   1   1  26        0.06       -3.66      4.22 o
   2   1  26       14.86        9.52      4.79 o
   3   1  26        0.55       -4.16      4.26 o
   4   1  26       11.44       16.95      5.21 o
   5   1  26       23.87       18.37      5.67 o
   6   1  26       18.07       18.14      5.72 o
   0   2  26        2.23        3.69      6.29 o
   1   2  26       32.14       32.29      6.36 o
   2   2  26       30.29       17.20      5.13 o
   3   2  26       19.39       10.64      5.15 o
   4   2  26        6.08        3.18      4.67 o
   5   2  26       13.34        1.34      4.86 o
   1   3  26       60.33       57.68      7.77 o
   2   3  26        0.15        9.53      5.06 o
   3   3  26       46.59       40.75      6.52 o
   4   3  26       28.10       20.28      6.61 o
   0   4  26        3.25       -1.58     10.26 o
   1   1  27      225.89      252.45     11.30 o
   2   1  27       32.16       28.34      5.92 o
   3   1  27       12.55       13.86      5.57 o
   0   2  27      141.97      174.73     14.10 o
   1   2  27      232.69      273.18     11.75 o
   2   2  27      207.79      217.48     11.57 o
 
